# Supplementary material for: Comparing the impact of sample multiplexing approaches for single-cell RNA-sequencing on downstream analysis using cerebellar organoids
Source: iScience. 2026 Jan 22;29(2):114780. doi: 10.1016/j.isci.2026.114780 (PMC12930056; doi:10.1016/j.isci.2026.114780)
Supplement: Table S1. Sequencing statistics, related to Figure 1 [file mmc2.xlsx]

## Sheet: Table_S1_seq_stats
Technology	Day of differentiation	Library	Sequencing parameters	Raw reads						After subsampling, before QC							After subsampling, after QC
				Number of input cells	Number of output cells (total)	Number of output cells (confidently assigned to a sample)	Cell recovery rate	Number of reads	Mean reads per cell	Number of output cells (total)	Number of output cells (confidently assigned to a sample)	Number of reads	Mean reads per cell	Number of genes expressed in more than 0 cells	Median UMI counts per cell	Median genes per cell	Number of cells	Mean reads per cell	Number of genes expressed in more than 8 cells	Median UMI counts per cell	Median genes per cell
10x	D35	L1	NovaSeq 6000, S1 flow cell, 100 cycles	20000	7885	6644	0.3322	609334335	77278	7759	6562	400000000	51553	32362	15702	4681	6115		32290	16292	4789
		L2	NovaSeq 6000, S1 flow cell, 100 cycles	20000	11781	9506	0.4753	672459510	57274	11705	9478	600000000	51260	32877	14344	4417	8857		32810	14887	4514
	D50	L1	NovaSeq 6000, S1 flow cell, 100 cycles	20000	11976	8879	0.44395	695913981	58109	11862	8847	600000000	50582	33360	15069	4660	7152		33219	17517.5	5054.5
		L2	NovaSeq 6000, S1 flow cell, 100 cycles	20000	11578	9108	0.4554	643964749	55620	11448	9064	575000000	50227	33411	15863	4892.5	7381		33256	18292	5222
Parse	D35/D50	SubLib1	NovaSeq 6000, SP flow cell, 200 cycles	92162	N/A	7494	0.165101	442066378	58989	N/A	7495	375000000	50033.4	42340	15375	4707	7175		42179	15740	4775
		SubLib2	NovaSeq 6000, SP flow cell, 200 cycles		N/A	7722		459668870	59527	N/A	7731	375000000	48506	42436	15027	4681	7367		42297	15413	4742
