# Supplementary material for: Comparing the impact of sample multiplexing approaches for single-cell RNA-sequencing on downstream analysis using cerebellar organoids
Source: iScience. 2026 Jan 22;29(2):114780. doi: 10.1016/j.isci.2026.114780 (PMC12930056; doi:10.1016/j.isci.2026.114780)
Supplement: Table S2. Summary of sequencing statistics, related to Figure 1 [file mmc3.xlsx]

## Sheet: Table_S2_sum_stats
	Feature	Metrics	10x	Parse
	Library efficiency	average cell recovery	0.426712	0.165101
		reads mapped to genome	0.93215	0.9177
		reads mapped to exons	0.5628	0.3006
	Sensitivity	number of genes per cell, mean	4703.07	4859.17
	Biases	transcript length, mean	1675.67	1520.89
		GC content	45.688	46.047
		abundance of ribosomal protein coding transcripts, median	17.5749	0.51103
		abundance of mitochondrial protein coding transcripts, median	3.12838	1.70654
