# Supplementary material for: Comparing the impact of sample multiplexing approaches for single-cell RNA-sequencing on downstream analysis using cerebellar organoids
Source: iScience. 2026 Jan 22;29(2):114780. doi: 10.1016/j.isci.2026.114780 (PMC12930056; doi:10.1016/j.isci.2026.114780)
Supplement: Table S3. Assignment of neural vs. non-neural cell fate to the human developmental transcriptome dataset, related to Figure 2 [file mmc4.xlsx]

## Sheet: Table_S3_neural_cell_ident
predicted.annotation.l1	germ_layer_azimuth_l1
Amacrine cells	Neural
Astrocytes	Neural
Bipolar cells	Neural
ENS glia	Neural
ENS neurons	Neural
Excitatory neurons	Neural
Ganglion cells	Neural
Granule neurons	Neural
Horizontal cells	Neural
Inhibitory interneurons	Neural
Inhibitory neurons	Neural
Limbic system neurons	Neural
Oligodendrocytes	Neural
Photoreceptor cells	Neural
Purkinje neurons	Neural
Retinal pigment cells	Neural
Retinal progenitors and Muller glia	Neural
SATB2_LRRC7 positive cells	Neural
SKOR2_NPSR1 positive cells	Neural
SLC24A4_PEX5L positive cells	Neural
Unipolar brush cells	Neural
Visceral neurons	Neural
Acinar cells	Non-neural
Adrenocortical cells	Non-neural
Bronchiolar and alveolar epithelial cells	Non-neural
CCL19_CCL21 positive cells	Non-neural
Chromaffin cells	Non-neural
Ciliated epithelial cells	Non-neural
Endocardial cells	Non-neural
Epicardial fat cells	Non-neural
Erythroblasts	Non-neural
IGFBP1_DKK1 positive cells	Non-neural
Intestinal epithelial cells	Non-neural
Islet endocrine cells	Non-neural
Lymphoid cells	Non-neural
Mesangial cells	Non-neural
Mesothelial cells	Non-neural
Metanephric cells	Non-neural
Microglia	Non-neural
MUC13_DMBT1 positive cells	Non-neural
Myeloid cells	Non-neural
Neuroendocrine cells	Non-neural
PAEP_MECOM positive cells	Non-neural
Parietal and chief cells	Non-neural
Satellite cells	Non-neural
Skeletal muscle cells	Non-neural
Smooth muscle cells	Non-neural
Squamous epithelial cells	Non-neural
Stellate cells	Non-neural
Stromal cells	Non-neural
Sympathoblasts	Non-neural
Syncytiotrophoblasts and villous cytotrophoblasts	Non-neural
Thymic epithelial cells	Non-neural
Ureteric bud cells	Non-neural
Vascular endothelial cells	Non-neural
