# Supplementary material for: Comparing the impact of sample multiplexing approaches for single-cell RNA-sequencing on downstream analysis using cerebellar organoids
Source: iScience. 2026 Jan 22;29(2):114780. doi: 10.1016/j.isci.2026.114780 (PMC12930056; doi:10.1016/j.isci.2026.114780)
Supplement: Table S4. Cerebellar regional marker genes, related to Figure 3 [file mmc5.xlsx]

## Sheet: Table_S4_reg_markers
gene_name	group	avg_exp	fc	auc	pval	padj	prcex_self	prcex_other
DLK1	caudal hypothalamus	3.07408	1.56784	0.845298	4.60276e-78	7.90294e-76	100	69.1936
PEG10	caudal hypothalamus	4.05318	1.42191	0.820067	1.34719e-65	1.21743e-63	100	90.1369
PLXNC1	caudal hypothalamus	1.61978	0.969169	0.80555	1.11437e-72	1.4536e-70	92.1811	42.4237
CAMK2A	caudal hypothalamus	2.43827	1.09376	0.796011	4.21048e-58	3.14322e-56	99.5885	67.6989
OTP	caudal hypothalamus	1.68044	1.34852	0.79123	4.64775e-119	1.59604e-116	72.428	16.871
EFNB3	caudal hypothalamus	2.52302	0.975478	0.78343	8.62894e-53	5.48737e-51	100	72.4067
ISL1	caudal hypothalamus	2.5389	1.61248	0.782444	3.03139e-67	2.89161e-65	83.1276	36.7314
PLXNB1	caudal hypothalamus	2.76358	0.829117	0.781551	2.74069e-51	1.62267e-49	100	84.7937
MEST	caudal hypothalamus	3.84043	0.79862	0.780222	1.15489e-50	6.39659e-49	100	95.8024
HAP1	caudal hypothalamus	3.3569	1.51234	0.77437	8.34501e-51	4.77613e-49	100	63.8862
GPR98	caudal septocommissural area	2.96428	2.73075	0.987837	2.0567e-26	7.06269e-24	100	12.3038
LFNG	caudal septocommissural area	3.98483	2.51785	0.979938	1.43311e-09	1.5379e-07	100	72.7966
ZIC1	caudal septocommissural area	3.26335	2.69721	0.966736	8.56732e-14	1.22584e-11	100	26.835
ZIC2	caudal septocommissural area	1.72856	1.5907	0.963916	1.49372e-33	8.54908e-31	100	8.24344
HMGN2	caudal septocommissural area	3.99243	1.46372	0.955066	1.34503e-08	1.12207e-06	100	99.1143
ASCL1	caudal septocommissural area	1.57444	1.39555	0.947767	6.5997e-24	1.88861e-21	100	11.418
NCOR2	caudal septocommissural area	2.57051	1.38313	0.94264	2.07802e-08	1.37229e-06	100	69.4466
HES5	caudal septocommissural area	4.15835	2.22536	0.931637	6.51266e-08	3.64821e-06	100	81.7767
CLU	caudal septocommissural area	3.41539	2.27431	0.922706	1.91263e-08	1.3136e-06	100	50.8287
BCAN	caudal septocommissural area	3.78294	2.51483	0.921768	3.90251e-08	2.4817e-06	100	56.4764
ARX	central subpallium	1.65509	1.19258	0.858248	0	0	92.9592	28.0951
ISL1	central subpallium	2.64147	1.83855	0.830096	0	0	91.0204	32.7137
FOXP1	central subpallium	2.26772	1.86537	0.823266	0	0	75.3061	24.7988
ZBTB20	central subpallium	2.88015	1.25853	0.817234	2.54716e-240	1.3253e-238	99.0816	74.4442
GAD2	central subpallium	1.90845	1.08422	0.797491	0.000000000000000000000000000000000000000000000000000000000000000000000000000000000000000000000000000000000000000000000000000000000000000000000000000000000000000000000000000000000000000000000000000000000000000000000000000000000000000000000000101660408313058	0.00000000000000000000000000000000000000000000000000000000000000000000000000000000000000000000000000000000000000000000000000000000000000000000000000000000000000000000000000000000000000000000000000000000000000000000000000000000000000000000000581836403578399	94.898	44.0878
BCL11B	central subpallium	1.98504	0.991668	0.762806	6.11978e-178	1.31346e-176	89.6939	53.4017
SP9	central subpallium	3.38297	0.789499	0.760165	2.95743e-160	4.97834e-159	99.6939	96.6462
FOXP4	central subpallium	2.59704	0.974067	0.743673	1.72651e-141	2.37153e-140	93.0612	82.2537
EBF1	central subpallium	1.64613	1.22268	0.721826	5.4488e-206	1.79915e-204	60.3061	20.7742
FOXG1	central subpallium	2.3692	1.00612	0.698552	8.20024e-112	7.95469e-111	100	40.5328
TIAM2	dorsal pallium	3.31784	3.13262	0.969686	0	0	97.2046	8.84983
FOXG1	dorsal pallium	4.37985	3.39904	0.95993	0	0	99.9365	36.9539
NEUROD6	dorsal pallium	4.48742	3.98109	0.953924	0	0	97.141	18.5938
SOX5	dorsal pallium	3.73308	3.49116	0.952563	0	0	93.5197	12.914
NEUROD2	dorsal pallium	3.30091	2.50886	0.943761	0	0	97.3952	44.0967
CNTN2	dorsal pallium	3.91403	3.17022	0.942029	0	0	97.014	34.5052
NFIX	dorsal pallium	3.66372	2.84674	0.931139	0	0	99.3011	41.0994
FEZF2	dorsal pallium	2.78429	2.4744	0.925287	0	0	93.0114	14.9766
ZEB2	dorsal pallium	4.00944	2.06643	0.916925	0	0	98.4752	85.887
SATB2	dorsal pallium	3.02532	2.87653	0.911566	0	0	85.7052	6.22841
EN1	isthmus	3.87275	3.42721	0.972114	0	0	99.7567	18.3916
IRX1	isthmus	2.59905	1.69004	0.888872	1.73706e-186	7.45633e-184	99.7567	44.5888
PAX5	isthmus	2.24928	2.15756	0.860369	0	0	74.6959	4.29805
CDH8	isthmus	2.90756	1.4613	0.843999	7.78191e-130	1.11346e-127	100	63.7074
FOXP2	isthmus	2.31479	1.27426	0.826229	3.66455e-123	4.49431e-121	98.0535	53.2849
IRX2	isthmus	1.64241	1.06054	0.816109	1.39688e-141	2.1804e-139	90.5109	34.1663
LBX1	isthmus	2.20987	0.963813	0.814154	1.57711e-106	1.42521e-104	99.5134	70.1954
PCDH10	isthmus	2.69315	1.34016	0.812133	4.46863e-108	4.26257e-106	98.5401	61.7537
GFRA1	isthmus	1.82398	1.36013	0.805651	3.50759e-159	7.52816e-157	77.8589	25.3339
BTF3	isthmus	3.91424	0.786004	0.801383	6.29116e-96	4.69649e-94	100	94.1118
POLR1D	lateral pallium	2.58335	1.24012	0.786046	8.02168e-61	1.25211e-58	92.5373	62.2533
FOXG1	lateral pallium	3.01104	1.59913	0.769991	2.89719e-61	5.52719e-59	100	44.3308
SEMA5A	lateral pallium	1.98054	0.896725	0.758626	2.86526e-50	1.84457e-48	86.9403	61.3473
HOXD1	lateral pallium	1.94504	1.36935	0.751057	1.82675e-80	7.84134e-78	70.5224	22.1475
EFNB2	lateral pallium	1.24108	1.00872	0.743536	1.10723e-108	1.90112e-105	59.7015	13.6347
PBXIP1	lateral pallium	2.10821	0.696075	0.720162	2.2639e-35	5.18283e-34	93.2836	76.7761
NTNG2	lateral pallium	1.51201	0.773902	0.693082	1.91132e-35	4.55796e-34	75.7463	36.7958
TBR1	lateral pallium	2.87209	1.41393	0.685901	1.11973e-29	1.92257e-28	72.7612	45.9813
SOX5	lateral pallium	1.39284	0.685669	0.685195	1.28112e-43	5.36508e-42	64.9254	23.0445
EPHA5	lateral pallium	0.989484	0.618344	0.6851	5.32003e-41	1.94351e-39	58.209	25.4485
ZBTB20	medial pallium	4.51407	2.89577	0.964669	0.0000000000000000000000000000000000000000000000000000000000000000000000000000000000000000000000000000000000000000000000000000000000000000000000000000000000000000000000000000000000000000000000000000000000000000000000000000000000000000000000000063887167464368	0.000000000000000000000000000000000000000000000000000000000000000000000000000000000000000000000000000000000000000000000000000000000000000000000000000000000000000000000000000000000000000000000000000000000000000000000000000000000000000000000000476931593636173	100	75.6218
BHLHE22	medial pallium	4.26292	3.18953	0.958259	0.00000000000000000000000000000000000000000000000000000000000000000000000000000000000000000000000000000000000000000000000000000000000000000000000000000000000000000000000000000000000000000000000000000000000000000000000000000000000000000000000000000000000000000000309536851147988	0.000000000000000000000000000000000000000000000000000000000000000000000000000000000000000000000000000000000000000000000000000000000000000000000000000000000000000000000000000000000000000000000000000000000000000000000000000000000000000000000000000000000000000000253083225438617	99.7722	50.5147
NFIX	medial pallium	4.61814	3.54498	0.95332	0.000000000000000000000000000000000000000000000000000000000000000000000000000000000000000000000000000000000000000000000000000000000000000000000000000000000000000000000000000000000000000000000000000000000000000000000000000000000000000000000000000000000000000000000116938072015836	0.0000000000000000000000000000000000000000000000000000000000000000000000000000000000000000000000000000000000000000000000000000000000000000000000000000000000000000000000000000000000000000000000000000000000000000000000000000000000000000000000000000000000000000000100391334825595	99.7722	47.0985
NEUROD1	medial pallium	2.84624	2.70306	0.95006	0	0	92.7107	8.35383
EOMES	medial pallium	4.00981	3.26964	0.945094	0	0	99.5444	26.3004
LHX2	medial pallium	3.34061	2.58063	0.933825	0.0000000000000000000000000000000000000000000000000000000000000000000000000000000000000000000000000000000000000000000000000000000000000000000000000000000000000000000000000000000000000000000000000000000000000000000000000000000000000000000000000000000000000000000000000000518074468096575	0.00000000000000000000000000000000000000000000000000000000000000000000000000000000000000000000000000000000000000000000000000000000000000000000000000000000000000000000000000000000000000000000000000000000000000000000000000000000000000000000000000000000000000000000000000468175716695694	97.2665	36.9773
CRYM	medial pallium	2.90074	2.62497	0.909253	0	0	88.1549	13.1639
NFIB	medial pallium	4.51882	2.28826	0.906969	9.19974e-185	5.26532e-183	100	87.5285
NFIA	medial pallium	3.81126	1.73845	0.902716	9.31945e-181	5.00047e-179	100	91.3729
TCF4	medial pallium	4.17754	1.41288	0.902117	4.00254e-180	2.08254e-178	100	99.5081
OTX2	mesomere 1	3.1189	2.46569	0.922301	0	0	99.2748	29.74
IRX1	mesomere 1	2.57262	1.82297	0.898477	0	0	99.3474	39.3245
TCF7L2	mesomere 1	3.70669	2.69993	0.884331	0	0	96.3742	38.2385
TFAP2B	mesomere 1	3.16692	2.76963	0.878666	0	0	83.9739	19.6672
BARHL1	mesomere 1	2.02137	1.73576	0.876614	0	0	86.657	13.8388
EBF3	mesomere 1	4.05505	2.27454	0.869219	0	0	99.7825	61.6419
SOX14	mesomere 1	1.79645	1.56463	0.85988	0	0	81.0007	13.0119
GATA3	mesomere 1	2.45674	1.78127	0.849441	0	0	92.4583	29.1621
POU3F2	mesomere 1	4.39238	1.54095	0.841344	0	0	98.7672	82.3254
BARHL2	mesomere 1	2.90667	1.71448	0.838569	0	0	92.3858	63.2759
TRPC4	pallial septum	3.02049	2.90895	0.950873	0	0	91.954	7.0628
PRDM12	pallial septum	2.76369	2.5888	0.924344	0.0000000000000000000000000000000000000000000000000000000000000000000000000000000000000000000000000000000000000000000000000000000000000000000000000000000000000000000000000000000000000000000000000000000000000000000000000000000000000000000000000000000000000000000000000000000000000000246936620382405	0.00000000000000000000000000000000000000000000000000000000000000000000000000000000000000000000000000000000000000000000000000000000000000000000000000000000000000000000000000000000000000000000000000000000000000000000000000000000000000000000000000000000000000000000000000000000000000706650295327649	89.0805	9.50009
ZIC1	pallial septum	2.55236	2.01384	0.914495	5.12712e-128	8.80327e-126	98.2759	25.8139
CAMK2A	pallial septum	3.0835	1.74226	0.911679	3.07164e-80	3.51601e-78	100	67.8883
ABAT	pallial septum	2.68357	1.36129	0.892956	4.28334e-73	4.08583e-71	100	68.7333
ECEL1	pallial septum	2.97948	2.19443	0.879525	1.33005e-90	1.75669e-88	94.2529	34.2021
DLX1	pallial septum	1.16298	1.11994	0.877772	0	0	78.1609	3.01548
ZIC5	pallial septum	3.73729	2.14643	0.868589	3.43759e-66	2.81064e-64	100	61.5727
EFNB3	pallial septum	2.97121	1.42462	0.857256	3.63153e-60	2.71102e-58	99.4253	72.5849
ZFP521	pallial septum	3.76436	1.08135	0.856917	6.52476e-59	4.66792e-57	100	96.2017
LHX8	paraseptal subpallium	3.60344	3.32521	0.938145	0	0	92.5581	10.7758
GAD2	paraseptal subpallium	2.92069	2.04184	0.933433	7.62052e-122	1.8692e-119	100	47.46
ECEL1	paraseptal subpallium	3.05832	2.28281	0.913667	1.30394e-131	4.47772e-129	100	33.872
ARX	paraseptal subpallium	2.05125	1.51489	0.885169	2.39892e-117	5.14867e-115	94.4186	32.4971
EFNB3	paraseptal subpallium	2.81577	1.27141	0.844966	8.60488e-69	7.03552e-67	100	72.4757
TLE4	paraseptal subpallium	1.66826	1.14398	0.814702	2.7858e-87	4.34838e-85	87.907	27.6761
ISL1	paraseptal subpallium	2.2524	1.31644	0.799744	3.53517e-67	2.42796e-65	100	36.5235
ZIC1	paraseptal subpallium	1.63372	1.08494	0.798233	2.70681e-82	3.31971e-80	89.3023	25.7209
LHX6	paraseptal subpallium	1.38958	1.27895	0.790101	1.69203e-234	1.45261e-231	62.7907	6.07089
FGF14	paraseptal subpallium	1.08924	0.969234	0.789221	7.11514e-172	3.05418e-169	64.186	8.96349
PEG10	preoptic telencephalon	4.30862	1.65914	0.89131	8.04772e-35	5.75747e-33	100	90.2762
ZIC1	preoptic telencephalon	2.16795	1.61045	0.855988	1.31429e-46	1.41039e-44	95.1807	26.4184
CAMK2A	preoptic telencephalon	2.62703	1.26846	0.854757	8.77021e-30	4.70577e-28	100	68.1461
OTP	preoptic telencephalon	2.02361	1.67516	0.850947	7.71227e-61	1.20382e-58	83.1325	17.577
TRH	preoptic telencephalon	1.20887	1.16917	0.850425	0	0	72.2892	2.35595
FOXG1	preoptic telencephalon	3.69756	2.26457	0.843335	4.74926e-32	2.91231e-30	100	45.2396
ZIC5	preoptic telencephalon	3.62401	2.01509	0.843083	1.36682e-28	6.90244e-27	100	61.8812
DLK1	preoptic telencephalon	2.88935	1.35961	0.834218	1.63655e-26	7.39461e-25	100	69.6285
HAP1	preoptic telencephalon	3.61707	1.75306	0.823464	2.40325e-25	1.00644e-23	100	64.396
HMX2	preoptic telencephalon	1.93485	1.62974	0.811865	1.10527e-42	1.0543e-40	71.0843	20.9477
TCF7L2	prosomere 1	4.27784	3.04966	0.898228	2.15221e-189	4.10594e-187	97.1939	43.4144
GATA3	prosomere 1	2.846	2.02489	0.875384	3.50661e-188	6.02086e-186	97.7041	34.6426
EP300	prosomere 1	3.42959	0.869944	0.869999	2.99173e-137	3.02165e-135	100	96.6074
HOXA11	prosomere 1	1.37228	1.06206	0.86396	3.29307e-225	1.41355e-222	87.7551	23.2674
ELK1	prosomere 1	2.37797	1.05251	0.860404	7.57271e-133	6.84334e-131	100	72.2242
FOXF2	prosomere 1	4.37975	1.13671	0.855555	4.76488e-127	3.40887e-125	100	88.8516
GRIN3A	prosomere 1	2.22476	1.49491	0.850022	1.0972e-155	1.44915e-153	93.1122	38.4525
NTM	prosomere 1	3.31857	1.55413	0.849308	8.19482e-126	5.6282e-124	100	69.1582
NPAS3	prosomere 1	1.57047	1.1711	0.839705	1.36481e-190	3.34769e-188	86.7347	24.4557
PCDH18	prosomere 1	1.61263	1.00269	0.838242	3.63758e-140	3.90358e-138	95.6633	41.4731
TCF7L2	prosomere 2	4.52514	3.37244	0.933476	0	0	99.5082	42.1988
GBX2	prosomere 2	2.90533	2.35311	0.87533	0	0	87.2131	25.9948
NTNG1	prosomere 2	2.39952	1.94219	0.874493	0	0	86.7213	25.4118
NKD1	prosomere 2	1.69019	1.25059	0.871199	0.0000000000000000000000000000000000000000000000000000000000000000000000000000000000000000000000000000000000000000000000000000000000000000000000000000000000000000000000000000000000000000000000000000000000000000000000000000000000000000000000000000000000000000000000000000000000000000000000000011040599962696	0.000000000000000000000000000000000000000000000000000000000000000000000000000000000000000000000000000000000000000000000000000000000000000000000000000000000000000000000000000000000000000000000000000000000000000000000000000000000000000000000000000000000000000000000000000000000000000000000000210630112621655	91.6393	31.0753
CHST2	prosomere 2	1.91696	1.65526	0.865521	0	0	82.2951	16.6667
CACNA1G	prosomere 2	2.10406	1.20226	0.86075	2.38995e-214	3.73049e-212	97.2131	55.2934
ZIC1	prosomere 2	2.27734	1.80456	0.844408	0.000000000000000000000000000000000000000000000000000000000000000000000000000000000000000000000000000000000000000000000000000000000000000000000000000000000000000000000000000000000000000000000000000000000000000000000000000000000000000000000000000000000000000000000000000000000000000000000000000000431257651749687	0.000000000000000000000000000000000000000000000000000000000000000000000000000000000000000000000000000000000000000000000000000000000000000000000000000000000000000000000000000000000000000000000000000000000000000000000000000000000000000000000000000000000000000000000000000000000000000000000000000105781341150602	83.6066	23.7183
CALB2	prosomere 2	2.4314	1.70848	0.831351	9.29896e-206	1.33053e-203	88.1967	40.1351
KITL	prosomere 2	2.06143	2.00529	0.815588	0	0	64.7541	3.03535
SOX2	prosomere 2	2.96189	1.40272	0.809436	1.72065e-147	1.47718e-145	98.0328	78.7525
PAX6	prosomere 3	2.9818	1.95316	0.870829	4.76678e-149	1.63691e-146	94.4	49.9321
GAD2	prosomere 3	2.5773	1.71638	0.831222	2.51788e-122	5.40399e-120	86.4	47.1606
ARX	prosomere 3	1.91922	1.40033	0.830205	9.40999e-148	2.69283e-145	84.8	31.9265
NR2F1	prosomere 3	3.9387	1.36167	0.788972	3.6991e-81	4.23424e-79	100	87.4377
ISL1	prosomere 3	2.90363	2.00887	0.787991	1.66327e-105	2.85584e-103	77.8667	36.3554
ERBB4	prosomere 3	1.90039	1.12768	0.786969	1.69466e-91	2.23825e-89	83.4667	48.2927
POU6F2	prosomere 3	1.43598	1.29636	0.785521	0.00000000000000000000000000000000000000000000000000000000000000000000000000000000000000000000000000000000000000000000000000000000000000000000000000000000000000000000000000000000000000000000000000000000000000000000000000000000000000000000000000000000000000000000000000542787991106272	0.00000000000000000000000000000000000000000000000000000000000000000000000000000000000000000000000000000000000000000000000000000000000000000000000000000000000000000000000000000000000000000000000000000000000000000000000000000000000000000000000000000000000000000000000465983490364734	63.2	9.05715
SOX2	prosomere 3	2.76498	1.16926	0.768767	6.6076e-71	5.67262e-69	96.8	79.2048
SP9	prosomere 3	3.45851	0.824338	0.748128	3.19568e-60	1.95964e-58	100	96.8028
MEST	prosomere 3	3.73819	0.702461	0.746622	1.61754e-59	9.57694e-58	100	95.7522
LHX5	rhombomere 1	2.14842	1.20062	0.843182	9.69886e-220	1.1102e-217	96.9871	55.0238
LHX1	rhombomere 1	2.62488	1.67205	0.838305	3.13564e-229	3.84564e-227	94.5481	45.0695
LBX1	rhombomere 1	2.21224	0.992059	0.829368	8.81559e-192	6.58103e-190	99.4261	69.4188
FOXP2	rhombomere 1	2.32102	1.3149	0.81801	3.66629e-192	2.86137e-190	93.6872	52.3743
EN1	rhombomere 1	2.23987	1.77959	0.813768	0	0	78.3357	17.6136
SIX2	rhombomere 1	1.78996	0.98002	0.80897	4.27071e-184	3.05534e-182	96.8436	50.014
TLX3	rhombomere 1	1.65036	0.89688	0.799859	5.12966e-174	3.38755e-172	98.9957	49.4636
TLE1	rhombomere 1	1.55596	1.00992	0.799028	4.60008e-195	3.76111e-193	84.0746	37.83
EBF3	rhombomere 1	3.83079	1.89098	0.793527	4.88404e-155	2.99496e-153	99.8565	64.0638
IRX1	rhombomere 1	2.13314	1.23892	0.793323	2.20079e-175	1.5115e-173	91.1047	43.6794
HOXB5	rhombomere 10	3.36118	3.19612	0.961907	0	0	97.153	5.01123
FSTL1	rhombomere 10	3.667	2.24255	0.880722	2.97127e-115	2.42937e-113	96.7972	55.0876
LAMP5	rhombomere 10	2.61515	2.06548	0.85846	1.95303e-182	3.72595e-180	90.7473	19.3714
CST3	rhombomere 10	2.98146	1.15287	0.846742	4.07266e-88	2.33092e-86	100	88.1814
GBX2	rhombomere 10	2.35214	1.71643	0.842772	4.43939e-132	4.48379e-130	90.7473	27.7144
EED	rhombomere 10	1.40514	0.831257	0.828355	8.91818e-96	5.88943e-94	95.0178	42.4877
CSNK1A1	rhombomere 10	2.17167	0.760659	0.820671	6.69266e-76	2.67239e-74	100	82.3709
TRIP4	rhombomere 10	2.91402	0.98301	0.811427	1.67797e-71	5.54052e-70	99.2883	86.4212
RARA	rhombomere 10	1.02081	0.804563	0.810392	2.40974e-167	4.13753e-165	79.3594	14.863
ATP1B2	rhombomere 10	3.01476	1.5537	0.806177	9.01196e-72	3.09471e-70	98.5765	65.1459
HOXB5	rhombomere 11	4.44215	4.30476	0.993544	0	0	100	4.93084
GAS1	rhombomere 11	2.94689	1.60159	0.909261	3.57044e-125	1.91577e-123	100	70.4509
RARA	rhombomere 11	1.27711	1.06743	0.875188	0.000000000000000000000000000000000000000000000000000000000000000000000000000000000000000000000000000000000000000000000000000000000000000000000000000000000000000000000000000000000000000000000000000000000000000000000000000000000000000000000000000222412164038357	0.000000000000000000000000000000000000000000000000000000000000000000000000000000000000000000000000000000000000000000000000000000000000000000000000000000000000000000000000000000000000000000000000000000000000000000000000000000000000000000000000022463628567874	88.2979	14.6309
HOXB7	rhombomere 11	3.74892	1.1337	0.869797	3.7218e-100	1.55862e-98	100	95.7967
GRM3	rhombomere 11	2.90122	1.95676	0.858168	6.21372e-107	2.8835e-105	91.4894	49.2905
CST3	rhombomere 11	3.03811	1.21106	0.855687	6.16824e-93	2.0367e-91	100	88.1803
APOE	rhombomere 11	3.32204	1.23944	0.851802	7.0227e-91	2.19236e-89	100	91.1353
LAMP5	rhombomere 11	2.396	1.84095	0.848099	9.48965e-173	7.40624e-171	92.1986	19.3282
ATOH8	rhombomere 11	3.34978	0.809936	0.835242	1.19662e-82	3.42434e-81	100	98.6438
MCG146432	rhombomere 11	1.82426	1.50553	0.835164	4.06278e-161	2.79032e-159	78.0142	19.5437
MEIS1	rhombomere 2	1.92279	1.35732	0.816108	6.04305e-152	3.45864e-149	90.1907	25.3417
SCG2	rhombomere 2	3.64616	1.77707	0.801257	3.63818e-90	3.67456e-88	96.1853	63.1279
ATP1B2	rhombomere 2	2.76557	1.30832	0.798216	8.30915e-88	7.92601e-86	98.9101	64.8746
ATOH8	rhombomere 2	3.21769	0.679688	0.793837	5.13814e-82	4.01008e-80	100	98.6334
DPF2	rhombomere 2	3.29677	0.795923	0.779505	2.0143e-74	1.28094e-72	100	92.0626
ALCAM	rhombomere 2	2.58786	1.06061	0.776101	2.54633e-74	1.56145e-72	100	70.4951
PSD	rhombomere 2	2.88996	1.19007	0.775425	6.97842e-74	4.13171e-72	96.4578	71.1015
PCGF6	rhombomere 2	2.64059	1.06063	0.775406	1.05055e-73	5.63687e-72	95.0954	72.1785
TRIP4	rhombomere 2	2.78524	0.857613	0.774178	8.17072e-72	3.89698e-70	100	86.2974
LAMP5	rhombomere 2	1.72286	1.15962	0.77211	9.30986e-137	3.19701e-134	81.1989	19.133
MEIS1	rhombomere 3	2.60015	2.02241	0.902222	4.24712e-121	2.43077e-118	97.1751	26.328
LAMP5	rhombomere 3	2.47997	1.90905	0.858794	6.16521e-117	2.64642e-114	94.9153	19.9662
DACH1	rhombomere 3	3.18207	1.42756	0.84375	2.99086e-56	2.05412e-54	98.3051	77.7026
TYRO3	rhombomere 3	1.29398	1.13422	0.841801	5.8658e-159	1.00716e-155	75.1412	11.8872
MDGA1	rhombomere 3	2.1582	1.34753	0.838681	1.13215e-62	1.14347e-60	91.5254	47.2729
IRX2	rhombomere 3	1.92791	1.32846	0.825304	5.70173e-67	6.11867e-65	92.0904	35.3145
NFAT5	rhombomere 3	1.52655	0.933155	0.82217	9.31015e-61	7.99277e-59	93.7853	40.9556
LRP1	rhombomere 3	1.68345	0.941943	0.812636	1.89868e-53	1.1643e-51	99.435	47.6199
ERBB4	rhombomere 3	1.74588	0.950872	0.808395	1.35932e-51	7.77984e-50	93.2203	48.7588
SLC17A6	rhombomere 3	2.42317	1.3033	0.803056	7.25326e-48	3.77389e-46	94.9153	54.3821
NFAT5	rhombomere 4	1.78199	1.19019	0.89547	3.10409e-79	5.92191e-77	99.3506	40.9874
LAMP5	rhombomere 4	2.61627	2.04331	0.877059	1.14767e-112	6.56852e-110	98.0519	20.0764
MEIS1	rhombomere 4	2.4243	1.84002	0.866394	3.82719e-88	1.64282e-85	90.9091	26.5583
DACH1	rhombomere 4	3.25678	1.50038	0.864578	3.36768e-55	2.51404e-53	100	77.7215
LRP1	rhombomere 4	1.87303	1.13219	0.861817	4.16101e-62	4.20262e-60	100	47.718
PENK	rhombomere 4	1.794	1.48755	0.852673	1.36112e-114	1.16852e-111	85.0649	16.5512
SLC17A6	rhombomere 4	2.52755	1.40645	0.824392	8.13428e-48	4.36455e-46	96.1039	54.4486
APBA1	rhombomere 4	1.45147	1.10182	0.824217	1.35254e-79	2.90289e-77	82.4675	21.8167
TYRO3	rhombomere 4	1.14381	0.979669	0.818188	1.37144e-120	2.35475e-117	72.0779	12.0582
APC	rhombomere 4	2.68968	0.878257	0.808735	8.29727e-40	3.31312e-38	100	84.7274
LAMP5	rhombomere 5	3.09924	2.54124	0.915781	2.4138e-168	1.03612e-165	100	19.7862
MEIS1	rhombomere 5	2.6211	2.04623	0.910532	1.01932e-135	2.18772e-133	98.9529	26.2094
FGFR3	rhombomere 5	1.41916	1.21168	0.902655	1.11439e-200	9.56705e-198	92.1466	14.3519
SALL3	rhombomere 5	3.66462	1.48481	0.8831	5.88338e-74	2.5902e-72	100	90.7528
SLC1A4	rhombomere 5	2.98945	1.2255	0.869687	2.85283e-69	1.02048e-67	97.9058	82.8597
NGFR	rhombomere 5	2.08147	1.48865	0.86558	2.41003e-99	1.72418e-97	97.3822	29.9688
ATP1A1	rhombomere 5	3.02679	1.59042	0.858275	1.57565e-67	5.30468e-66	100	65.069
NCKAP1	rhombomere 5	1.93615	1.23547	0.856424	3.88811e-77	1.9074e-75	93.1937	43.5991
ATP1B2	rhombomere 5	3.08151	1.60913	0.856025	1.24334e-66	3.88147e-65	100	65.3898
CAMTA1	rhombomere 5	3.01161	1.38283	0.847459	2.65594e-62	7.23848e-61	100	72.5969
NGFR	rhombomere 6	2.91741	2.33986	0.941926	6.42417e-148	1.00276e-145	100	29.893
LAMP5	rhombomere 6	3.38624	2.83438	0.936078	1.11632e-189	4.79181e-187	100	19.7504
SLC1A4	rhombomere 6	3.16225	1.40186	0.914177	1.21296e-88	3.71903e-87	100	82.8164
MEIS1	rhombomere 6	2.60149	2.02719	0.905974	3.95911e-136	3.9987e-134	98.9796	26.1765
ATP1A1	rhombomere 6	3.28148	1.85027	0.89672	1.90712e-84	5.2815e-83	100	65.0535
SALL3	rhombomere 6	3.69165	1.51297	0.885648	8.4878e-77	1.89267e-75	100	90.7487
L3MBTL1	rhombomere 6	2.20375	1.52814	0.88079	2.8934e-98	1.12908e-96	97.9592	36.5597
RAC3	rhombomere 6	2.95132	1.78485	0.879694	8.976e-82	2.30027e-80	100	54.1176
FAT1	rhombomere 6	1.46997	1.09217	0.878112	1.38951e-118	9.54312e-117	97.449	26.123
CAR10	rhombomere 6	3.11998	1.73063	0.877222	2.84367e-78	6.68848e-77	100	59.6435
NGFR	rhombomere 7	3.16385	2.59546	0.957976	3.6145e-175	5.17174e-173	100	29.7616
LAMP5	rhombomere 7	3.62596	3.08406	0.952928	1.02038e-225	4.37998e-223	99.5392	19.6089
HOXD3	rhombomere 7	2.26213	1.83695	0.94665	5.25723e-182	9.02666e-180	97.6959	25.9309
FAT1	rhombomere 7	1.69402	1.32261	0.926772	4.0129e-166	4.59343e-164	99.5392	25.9487
CYC1	rhombomere 7	2.11237	1.68731	0.916658	3.10505e-162	3.13611e-160	97.6959	25.0558
MEIS1	rhombomere 7	2.65585	2.0864	0.915982	1.28658e-157	1.22726e-155	100	26.0202
SLC1A4	rhombomere 7	3.21649	1.45979	0.910345	5.45422e-96	1.53523e-94	100	82.7842
RAC3	rhombomere 7	3.10143	1.94122	0.896046	6.25778e-98	1.85252e-96	99.5392	54.0405
LBH	rhombomere 7	1.57503	1.26245	0.893748	3.6499e-157	3.29836e-155	93.0876	22.3145
CNTN1	rhombomere 7	2.91348	1.78667	0.892542	5.77566e-96	1.59949e-94	100	54.4781
LAMP5	rhombomere 8	3.53798	2.9992	0.948816	1.66102e-239	9.50657e-237	99.5745	19.4795
NGFR	rhombomere 8	2.74984	2.17692	0.937155	1.35462e-172	2.32587e-170	100	29.6485
HOXD3	rhombomere 8	2.07418	1.64801	0.92319	1.01957e-176	1.94512e-174	95.7447	25.8564
CYC1	rhombomere 8	2.14558	1.72394	0.92205	9.39259e-180	2.01588e-177	99.1489	24.9083
CNTN1	rhombomere 8	3.13499	2.01571	0.920791	9.33293e-119	3.72666e-117	100	54.4048
PLXNB2	rhombomere 8	2.61137	1.18829	0.910014	8.67694e-104	2.52514e-102	100	79.5904
MEIS1	rhombomere 8	2.53421	1.96557	0.900337	7.77289e-158	1.02662e-155	98.2979	25.9369
RAC3	rhombomere 8	3.1667	2.01098	0.895748	1.43745e-105	4.40733e-104	99.1489	53.9755
SLC1A4	rhombomere 8	3.18445	1.42942	0.893322	2.29743e-95	5.71695e-94	99.1489	82.7743
FAT1	rhombomere 8	1.55459	1.18237	0.886666	1.13709e-147	1.14846e-145	94.4681	25.9369
LAMP5	rhombomere 9	3.15713	2.61362	0.916762	9.87386e-219	4.23836e-216	97.5904	19.4233
GBX2	rhombomere 9	2.78598	2.15503	0.892149	2.68371e-153	3.83994e-151	96.7871	27.7604
NGFR	rhombomere 9	2.14222	1.55848	0.875437	3.68278e-135	3.95208e-133	97.5904	29.614
CNTN1	rhombomere 9	2.88376	1.76141	0.874522	7.15537e-100	3.51022e-98	99.1968	54.3655
CYC1	rhombomere 9	1.83717	1.41081	0.873915	1.18137e-149	1.56031e-147	94.3775	24.9216
MEIS1	rhombomere 9	2.34222	1.77176	0.872596	7.48257e-145	9.17684e-143	95.5823	25.9067
VEGFA	rhombomere 9	2.13799	1.2567	0.865963	1.11295e-95	4.6608e-94	100	53.9626
PAX2	rhombomere 9	1.83468	1.58038	0.861587	1.20251e-223	6.88237e-221	83.1325	12.9668
VAT1L	rhombomere 9	3.36405	1.70637	0.860453	6.99982e-87	2.10854e-85	100	69.2576
HOXD3	rhombomere 9	1.70841	1.27614	0.855666	1.31974e-132	1.33294e-130	89.1566	25.9156
DLK1	rostral hypothalamus	3.7718	2.30028	0.940305	1.27511e-172	3.12766e-170	100	68.9294
PEG10	rostral hypothalamus	4.2137	1.59952	0.860397	2.79643e-113	3.00092e-111	100	90.0524
CAMK2A	rostral hypothalamus	2.834	1.51094	0.858508	1.30589e-115	1.60158e-113	100	67.4129
HAP1	rostral hypothalamus	3.72582	1.90549	0.849685	1.67128e-111	1.68799e-109	99.7041	63.5855
SOX2	rostral hypothalamus	2.75725	1.15739	0.820054	2.12218e-90	1.34955e-88	99.7041	79.1749
EFNB3	rostral hypothalamus	2.65193	1.11669	0.797751	2.17693e-79	1.13267e-77	98.8166	72.2062
ISL1	rostral hypothalamus	2.60508	1.6945	0.793199	5.11182e-99	3.81608e-97	85.7988	36.252
OTP	rostral hypothalamus	1.40428	1.07549	0.777869	5.75697e-149	1.0983e-146	72.7811	16.3838
IGF2	rostral hypothalamus	3.0094	1.34204	0.769058	7.12483e-65	2.7803e-63	97.6331	74.5802
PLXNB1	rostral hypothalamus	2.73545	0.807243	0.753705	3.22422e-57	9.22663e-56	100	84.6633
SP9	subpallial amygdala	4.03447	1.39473	0.934735	1.85824e-87	1.67926e-85	100	96.8594
SST	subpallial amygdala	4.0049	2.28044	0.920943	2.97088e-84	2.5505e-82	100	69.911
ARX	subpallial amygdala	2.04337	1.50164	0.919826	1.43514e-114	2.24012e-112	100	32.6246
NUMBL	subpallial amygdala	2.91015	2.05692	0.914255	2.48918e-99	2.84929e-97	100	40.3381
NKX1.2	subpallial amygdala	4.42957	2.04897	0.913269	5.4163e-80	3.87491e-78	100	78.1406
POLR1D	subpallial amygdala	3.12539	1.7805	0.913207	2.50348e-83	2.04689e-81	100	62.3843
GAD1	subpallial amygdala	3.12996	1.7525	0.910569	1.197e-81	8.9359e-80	100	64.3772
DLG4	subpallial amygdala	3.20067	1.65096	0.89545	5.92601e-75	3.63392e-73	100	68.0961
TSHZ2	subpallial amygdala	1.89816	1.54249	0.893241	7.47724e-127	1.42649e-124	91.4773	22.8915
SP5	subpallial amygdala	4.0525	1.13362	0.893172	7.10543e-72	3.81251e-70	100	98.7811
AXIN2	telencephalic vesicle (alar plate)	1.53803	1.4967	0.967424	2.29664e-131	1.97166e-128	95.2381	3.01009
RSPO2	telencephalic vesicle (alar plate)	2.54718	2.44066	0.963937	7.74062e-76	1.66133e-73	95.2381	5.45853
RSPO3	telencephalic vesicle (alar plate)	1.73352	1.66737	0.960759	7.75193e-105	3.32751e-102	95.2381	3.74726
TTR	telencephalic vesicle (alar plate)	4.65965	4.06978	0.959781	4.13213e-24	2.95619e-22	95.2381	21.4743
ID3	telencephalic vesicle (alar plate)	4.10234	2.40784	0.954997	4.25945e-13	1.70081e-11	100	79.4822
CAR2	telencephalic vesicle (alar plate)	2.89352	2.649	0.953005	2.90876e-31	2.6286e-29	95.2381	14.6556
SOSTDC1	telencephalic vesicle (alar plate)	3.15344	2.92953	0.952842	7.6296e-45	1.09167e-42	95.2381	9.44274
CLU	telencephalic vesicle (alar plate)	4.16949	3.03141	0.950968	2.58728e-14	1.26925e-12	100	50.7942
ZBTB20	telencephalic vesicle (alar plate)	4.18886	2.46373	0.926747	9.63509e-12	3.24381e-10	100	76.516
FGFR2	telencephalic vesicle (alar plate)	3.18703	2.34463	0.921214	1.6049e-13	6.561e-12	95.2381	43.4138
CLU	telencephalic vesicle (roof plate)	4.54192	3.40303	0.978454	1.71557e-12	1.28071e-10	100	50.8158
SOSTDC1	telencephalic vesicle (roof plate)	3.31312	3.08815	0.974474	8.26242e-38	4.72886e-35	100	9.47368
IGFBP2	telencephalic vesicle (roof plate)	4.66603	2.37921	0.97415	4.86995e-11	2.98632e-09	100	85.6053
TTR	telencephalic vesicle (roof plate)	4.3275	3.73538	0.966848	2.74095e-19	3.92184e-17	100	21.5
FGFR2	telencephalic vesicle (roof plate)	3.62531	2.7825	0.958235	2.42191e-12	1.73267e-10	100	43.4298
SP3	telencephalic vesicle (roof plate)	1.6286	1.12803	0.914457	3.52399e-11	2.24099e-09	100	36.9825
OTX2	telencephalic vesicle (roof plate)	3.43785	2.49028	0.909775	8.34493e-11	4.94077e-09	100	38.0526
HMGN2	telencephalic vesicle (roof plate)	3.71508	1.18637	0.907889	1.62671e-08	5.4766e-07	100	99.114
GABRD	telencephalic vesicle (roof plate)	2.79745	1.94472	0.906886	3.76594e-10	2.08585e-08	100	42.3333
ZBTB20	telencephalic vesicle (roof plate)	3.50955	1.78239	0.900214	2.44151e-08	7.48585e-07	100	76.5263
DLX1	telencephalo-hypothalamic transition area	1.50366	1.44495	0.98303	7.69067e-58	1.32049e-54	100	4.06839
LHX8	telencephalo-hypothalamic transition area	2.83457	2.49611	0.90447	4.06986e-16	1.74699e-13	90.9091	12.2402
CDH8	telencephalo-hypothalamic transition area	3.32046	1.82335	0.896218	3.3126e-06	0.000334572	100	64.9803
NR2F1	telencephalo-hypothalamic transition area	4.288	1.66785	0.870671	2.04226e-05	0.000947717	100	87.8387
CALB1	telencephalo-hypothalamic transition area	1.2438	1.04178	0.855602	2.34718e-11	6.71684e-09	81.8182	14.3621
ARX	telencephalo-hypothalamic transition area	1.71855	1.15477	0.835319	4.74318e-06	0.000407202	100	33.5993
GAD2	telencephalo-hypothalamic transition area	2.10572	1.18956	0.827946	5.04195e-05	0.00174855	100	48.3998
ISL1	telencephalo-hypothalamic transition area	2.52444	1.5652	0.826169	1.7024e-05	0.000859712	100	37.6589
FOXG1	telencephalo-hypothalamic transition area	3.40428	1.95671	0.823235	5.09187e-05	0.00174855	100	45.5853
MMP9	telencephalo-hypothalamic transition area	1.44813	0.807651	0.822486	5.38076e-05	0.00181152	100	45.7519
ARID5B	ventral pallium	2.51242	1.14744	0.786487	5.18214e-137	4.94319e-135	90.6442	69.6953
POLR1D	ventral pallium	2.52026	1.21745	0.78385	3.45378e-138	3.70634e-136	85.7362	61.5849
SEMA5A	ventral pallium	2.05548	1.0082	0.777862	4.26955e-133	3.85833e-131	89.1104	60.3029
CAMK2A	ventral pallium	2.34393	1.03526	0.772971	1.87296e-125	1.53137e-123	92.9448	66.8896
TMED3	ventral pallium	1.44704	1.12044	0.770257	6.97964e-225	2.39681e-222	68.2515	19.2122
PBXIP1	ventral pallium	2.22503	0.844801	0.761997	1.86476e-113	1.18585e-111	95.7055	76.0405
ACVR2A	ventral pallium	2.05207	1.13929	0.749762	3.89542e-117	2.78685e-115	83.1288	47.1944
TRP73	ventral pallium	1.41255	0.966935	0.749168	1.24738e-168	1.78479e-166	71.6258	23.43
DLG4	ventral pallium	2.58361	1.06954	0.744872	2.83358e-101	1.18665e-99	92.638	67.1312
RELN	ventral pallium	2.88275	1.02458	0.744499	9.91679e-99	3.8698e-97	93.0982	78.7254
