# Supplementary material for: Comparing the impact of sample multiplexing approaches for single-cell RNA-sequencing on downstream analysis using cerebellar organoids
Source: iScience. 2026 Jan 22;29(2):114780. doi: 10.1016/j.isci.2026.114780 (PMC12930056; doi:10.1016/j.isci.2026.114780)
Supplement: Table S5. Differentially expressed genes between 10x and Parse, related to Figure 4 [file mmc6.xlsx]

## Sheet: Table_S5_deseq2_degs
cell_type	gene_name	baseMean	log2FoldChange	lfcSE	pvalue	padj	Direction (Parse vs 10x)
DAB1 CALB1 CALB2 HindN	7SK	55.2722	11.6295	3.02797	3.76989e-22	6.98368e-21	UP
DAB1 CALB1 CALB2 HindN	A1BG	30.0729	-2.8985	0.35433	2.3666e-17	3.2836e-16	DOWN
DAB1 CALB1 CALB2 HindN	A2ML1-AS1	23.0526	-1.88684	0.303167	1.07991e-10	8.39367e-10	DOWN
DAB1 CALB1 CALB2 HindN	A2MP1	5.48829	7.76302	2.63661	6.66498e-10	4.75959e-09	UP
DAB1 CALB1 CALB2 HindN	AACSP1	11.8735	9.08342	2.84192	3.48902e-11	2.86123e-10	UP
DAB1 CALB1 CALB2 HindN	AACSP1-1	6.3456	7.90553	2.82732	3.63293e-07	1.86726e-06	UP
DAB1 CALB1 CALB2 HindN	AAMP	41.1469	-1.01579	0.259066	5.04256e-05	0.000189987	DOWN
DAB1 CALB1 CALB2 HindN	AARS2	20.8371	1.09373	0.293502	0.000108803	0.000386177	UP
DAB1 CALB1 CALB2 HindN	AARSD1	66.4373	-1.04639	0.174877	1.05874e-09	7.40096e-09	DOWN
DAB1 CALB1 CALB2 HindN	AASDHPPT	336.371	-1.09098	0.193563	1.00531e-08	6.26458e-08	DOWN
DAB1 CALB1 CALB2 HindN	ABCA10	52.4506	1.09984	0.248207	3.9044e-06	1.74872e-05	UP
DAB1 CALB1 CALB2 HindN	ABCA11P	2.37949	6.24416	2.50927	3.84005e-06	1.72249e-05	UP
DAB1 CALB1 CALB2 HindN	ABCA17P	6.39182	7.94417	2.76472	4.17013e-08	2.39906e-07	UP
DAB1 CALB1 CALB2 HindN	ABCA2	28.7756	1.3004	0.291671	3.56016e-06	1.60541e-05	UP
DAB1 CALB1 CALB2 HindN	ABCA6	10.7553	1.67889	0.467657	8.02057e-05	0.000291582	UP
DAB1 CALB1 CALB2 HindN	ABCB1	22.924	-1.4846	0.304217	2.8324e-07	1.47683e-06	DOWN
DAB1 CALB1 CALB2 HindN	ABCC1	69.0011	1.0867	0.22438	6.0298e-07	3.00959e-06	UP
DAB1 CALB1 CALB2 HindN	ABCC8	32.5008	1.52507	0.447943	0.00019246	0.000650352	UP
DAB1 CALB1 CALB2 HindN	ABHD11	8.25976	-2.23801	0.508921	1.22762e-06	5.87377e-06	DOWN
DAB1 CALB1 CALB2 HindN	ABHD14A	77.1876	-4.37788	0.242041	2.16225e-73	1.88686e-71	DOWN
DAB1 CALB1 CALB2 HindN	ABHD17A	47.1156	-3.43079	0.312147	6.50979e-29	1.68203e-27	DOWN
DAB1 CALB1 CALB2 HindN	ABHD17AP6	2.75429	6.50382	2.65471	1.75991e-05	7.13395e-05	UP
DAB1 CALB1 CALB2 HindN	ABHD8	30.5319	-1.98154	0.279211	1.82168e-13	1.85382e-12	DOWN
DAB1 CALB1 CALB2 HindN	ABLIM1	367.858	1.01939	0.225979	3.51162e-06	1.58472e-05	UP
DAB1 CALB1 CALB2 HindN	ABLIM3	168.923	1.60009	0.212304	1.77765e-14	1.9597e-13	UP
DAB1 CALB1 CALB2 HindN	ABR	134.335	1.3093	0.140354	6.11199e-21	1.05435e-19	UP
DAB1 CALB1 CALB2 HindN	ABRACL	75.983	-2.36336	0.358676	7.71918e-12	6.77326e-11	DOWN
DAB1 CALB1 CALB2 HindN	ABT1	23.8781	-1.65883	0.304772	1.71166e-08	1.03416e-07	DOWN
DAB1 CALB1 CALB2 HindN	ABTB3	81.8654	1.50405	0.192438	2.72735e-15	3.20383e-14	UP
DAB1 CALB1 CALB2 HindN	AC007384.1	12.5822	-9.4704	2.89451	1.29919e-15	1.57189e-14	DOWN
DAB1 CALB1 CALB2 HindN	AC007405.3	3.50076	-7.17287	2.70022	1.93661e-07	1.03351e-06	DOWN
DAB1 CALB1 CALB2 HindN	AC007563.2	4.04992	-6.9993	3.03956	0.000100074	0.000357699	DOWN
DAB1 CALB1 CALB2 HindN	AC010980.1	3.3683	-6.89011	2.64267	2.5214e-07	1.32541e-06	DOWN
DAB1 CALB1 CALB2 HindN	AC016717.2	10.1576	-9.06184	2.83544	9.23798e-15	1.04188e-13	DOWN
DAB1 CALB1 CALB2 HindN	AC016831.7	2.79927	-6.68676	2.66332	2.17301e-06	1.00852e-05	DOWN
DAB1 CALB1 CALB2 HindN	AC020594.1	1.77736	-5.87522	2.68724	0.000160242	0.000551732	DOWN
DAB1 CALB1 CALB2 HindN	AC024060.2	2.46493	-6.53311	2.69731	1.12609e-05	4.69823e-05	DOWN
DAB1 CALB1 CALB2 HindN	AC024558.2	12.796	-9.38379	2.88511	2.62861e-15	3.09547e-14	DOWN
DAB1 CALB1 CALB2 HindN	AC025262.1	2.23803	-6.38403	2.72797	3.73587e-05	0.000143826	DOWN
DAB1 CALB1 CALB2 HindN	AC027031.2	70.5278	-12.3003	3.20866	1.20156e-27	2.93587e-26	DOWN
DAB1 CALB1 CALB2 HindN	AC084198.2	14.497	-9.63542	2.90287	7.00094e-17	9.36985e-16	DOWN
DAB1 CALB1 CALB2 HindN	AC092139.1	2.3454	-6.53665	2.61632	1.93789e-06	9.05221e-06	DOWN
DAB1 CALB1 CALB2 HindN	AC092422.1	50.897	-11.7933	3.15414	3.62235e-25	7.84502e-24	DOWN
DAB1 CALB1 CALB2 HindN	AC099332.2	2.5527	-6.74116	2.66759	1.92388e-06	8.9903e-06	DOWN
DAB1 CALB1 CALB2 HindN	AC104162.2	7.96499	-8.73214	2.79785	1.21204e-13	1.2516e-12	DOWN
DAB1 CALB1 CALB2 HindN	AC119396.1	5.5416	-7.9967	2.73233	1.23455e-10	9.53656e-10	DOWN
DAB1 CALB1 CALB2 HindN	ACAA1	35.6194	-1.12175	0.211935	5.79473e-08	3.27749e-07	DOWN
DAB1 CALB1 CALB2 HindN	ACAD9	49.2953	1.60731	0.188451	5.04303e-18	7.29005e-17	UP
DAB1 CALB1 CALB2 HindN	ACAD9-DT	6.5146	4.25366	0.830069	1.08409e-08	6.73612e-08	UP
DAB1 CALB1 CALB2 HindN	ACADSB	57.6961	1.12211	0.216319	1.33507e-07	7.26479e-07	UP
DAB1 CALB1 CALB2 HindN	ACAP1	6.64172	-2.62195	0.833514	0.000132639	0.000463798	DOWN
DAB1 CALB1 CALB2 HindN	ACAT1	87.4609	-1.12567	0.209082	3.2339e-08	1.89012e-07	DOWN
DAB1 CALB1 CALB2 HindN	ACBD3	120.901	-1.33225	0.170238	2.01018e-15	2.39084e-14	DOWN
DAB1 CALB1 CALB2 HindN	ACCS	4.33323	3.07143	1.03241	0.000264658	0.00087085	UP
DAB1 CALB1 CALB2 HindN	ACKR1	14.7224	1.42342	0.380866	5.6763e-05	0.000211754	UP
DAB1 CALB1 CALB2 HindN	ACMSD	22.5653	-1.79149	0.38386	1.30526e-06	6.22402e-06	DOWN
DAB1 CALB1 CALB2 HindN	ACOT13	27.0683	-1.46024	0.291103	1.88718e-07	1.00794e-06	DOWN
DAB1 CALB1 CALB2 HindN	ACOX3	62.3107	1.15053	0.23908	5.67314e-07	2.84349e-06	UP
DAB1 CALB1 CALB2 HindN	ACP1	116.204	-1.7474	0.22766	4.13387e-15	4.77832e-14	DOWN
DAB1 CALB1 CALB2 HindN	ACSF3	40.3371	1.52417	0.233221	2.46306e-11	2.04951e-10	UP
DAB1 CALB1 CALB2 HindN	ACSL1	55.1925	1.04525	0.18986	2.14649e-08	1.28032e-07	UP
DAB1 CALB1 CALB2 HindN	ACSM6	15.7597	-1.89206	0.330747	2.69101e-09	1.79172e-08	DOWN
DAB1 CALB1 CALB2 HindN	ACTB	2118.67	-2.48992	0.230251	4.10642e-28	1.01903e-26	DOWN
DAB1 CALB1 CALB2 HindN	ACTG1	2886.58	-3.16482	0.24297	9.56725e-40	3.77352e-38	DOWN
DAB1 CALB1 CALB2 HindN	ACTL6A	47.1324	-1.20321	0.272469	3.58124e-06	1.61339e-05	DOWN
DAB1 CALB1 CALB2 HindN	ACTL6B	127.847	-1.12654	0.200698	1.11857e-08	6.92869e-08	DOWN
DAB1 CALB1 CALB2 HindN	ACTR10	146.421	-1.66964	0.148555	9.95392e-30	2.69468e-28	DOWN
DAB1 CALB1 CALB2 HindN	ACTR3-AS1	11.7689	3.11156	0.483254	1.27322e-11	1.09068e-10	UP
DAB1 CALB1 CALB2 HindN	ACTR6	91.5872	-2.07753	0.252496	2.72577e-17	3.75353e-16	DOWN
DAB1 CALB1 CALB2 HindN	ACYP1	65.5494	-2.12503	0.276141	3.85695e-15	4.47561e-14	DOWN
DAB1 CALB1 CALB2 HindN	ADAM19	140.815	1.24146	0.212787	2.64526e-09	1.76225e-08	UP
DAB1 CALB1 CALB2 HindN	ADAM20	15.4809	4.71659	0.600363	3.50838e-16	4.43396e-15	UP
DAB1 CALB1 CALB2 HindN	ADAM20P1	2.97732	6.69617	2.5508	5.05187e-07	2.54926e-06	UP
DAB1 CALB1 CALB2 HindN	ADAM22	283.922	1.03763	0.204732	2.32654e-07	1.22839e-06	UP
DAB1 CALB1 CALB2 HindN	ADAMTS10	90.0137	1.00263	0.270839	0.000124184	0.000436089	UP
DAB1 CALB1 CALB2 HindN	ADAMTS2	63.1958	1.25064	0.312579	2.88556e-05	0.000113101	UP
DAB1 CALB1 CALB2 HindN	ADAMTS7	40.1862	1.2994	0.299924	5.98388e-06	2.61136e-05	UP
DAB1 CALB1 CALB2 HindN	ADAMTS9-AS2	50.3383	1.10493	0.237847	1.86206e-06	8.71682e-06	UP
DAB1 CALB1 CALB2 HindN	ADAMTSL4-AS1	17.7393	-3.49067	0.443133	1.55153e-16	2.01209e-15	DOWN
DAB1 CALB1 CALB2 HindN	ADAMTSL4-AS2	3.84242	2.56501	0.763246	0.000112376	0.00039797	UP
DAB1 CALB1 CALB2 HindN	ADARB2	147.618	1.58893	0.48658	0.000305713	0.000992234	UP
DAB1 CALB1 CALB2 HindN	ADCK2	13.6005	-2.83488	0.507011	2.57494e-09	1.71973e-08	DOWN
DAB1 CALB1 CALB2 HindN	ADCY1	170.685	1.33389	0.265661	2.19108e-07	1.1628e-06	UP
DAB1 CALB1 CALB2 HindN	ADCY10P1	4.9302	7.68239	2.62611	1.02182e-09	7.15542e-09	UP
DAB1 CALB1 CALB2 HindN	ADCY5	103.104	1.53363	0.185628	7.28377e-17	9.72653e-16	UP
DAB1 CALB1 CALB2 HindN	ADCYAP1	58.9087	-1.22751	0.284214	5.84415e-06	2.55506e-05	DOWN
DAB1 CALB1 CALB2 HindN	ADCYAP1R1	35.115	1.9197	0.417927	7.44281e-07	3.66874e-06	UP
DAB1 CALB1 CALB2 HindN	ADD2	348.392	1.22212	0.154326	1.27838e-15	1.54829e-14	UP
DAB1 CALB1 CALB2 HindN	ADGRA3	168.491	1.11098	0.322628	0.000278152	0.0009116	UP
DAB1 CALB1 CALB2 HindN	ADGRB1	146.957	2.21281	0.53864	7.15354e-06	3.08283e-05	UP
DAB1 CALB1 CALB2 HindN	ADGRB3-DT	76.2609	-1.15258	0.258029	3.98731e-06	1.78385e-05	DOWN
DAB1 CALB1 CALB2 HindN	ADGRD1	19.8681	1.43533	0.405891	0.000173016	0.000590776	UP
DAB1 CALB1 CALB2 HindN	ADGRL1	212.591	1.36393	0.193785	7.56366e-13	7.28037e-12	UP
DAB1 CALB1 CALB2 HindN	ADGRL1-AS1	16.5963	1.25677	0.353626	0.000175843	0.000599213	UP
DAB1 CALB1 CALB2 HindN	ADH5	113.079	-1.91339	0.25223	7.35045e-15	8.36245e-14	DOWN
DAB1 CALB1 CALB2 HindN	ADNP-AS1	8.54263	-1.68211	0.506696	0.000182588	0.000619983	DOWN
DAB1 CALB1 CALB2 HindN	ADO	19.9003	-1.0805	0.307374	0.000212589	0.000712408	DOWN
DAB1 CALB1 CALB2 HindN	ADORA2A	12.4347	2.58882	0.613101	2.17888e-06	1.01105e-05	UP
DAB1 CALB1 CALB2 HindN	ADRM1	80.3156	-2.47361	0.173178	4.30687e-47	2.08119e-45	DOWN
DAB1 CALB1 CALB2 HindN	ADSL	44.9201	-1.1852	0.204919	4.84591e-09	3.13707e-08	DOWN
DAB1 CALB1 CALB2 HindN	AFAP1	357.532	1.16016	0.131058	4.2145e-19	6.51115e-18	UP
DAB1 CALB1 CALB2 HindN	AFDN	611.778	1.01105	0.21209	1.05245e-06	5.08053e-06	UP
DAB1 CALB1 CALB2 HindN	AFDN-DT	23.1569	-1.8239	0.282831	2.461e-11	2.04852e-10	DOWN
DAB1 CALB1 CALB2 HindN	AFF2	680.413	1.42128	0.112895	1.54533e-36	5.53599e-35	UP
DAB1 CALB1 CALB2 HindN	AFG3L1P	23.3376	10.2982	2.85879	2.07641e-20	3.47131e-19	UP
DAB1 CALB1 CALB2 HindN	AGAP1	2382.72	1.27947	0.116529	2.31329e-28	5.81939e-27	UP
DAB1 CALB1 CALB2 HindN	AGAP13P	2.18058	6.12413	2.57204	2.75107e-05	0.000108096	UP
DAB1 CALB1 CALB2 HindN	AGAP2	54.749	1.42884	0.298156	5.93226e-07	2.96526e-06	UP
DAB1 CALB1 CALB2 HindN	AGAP2-AS1	2.22181	-4.2452	1.39397	3.57401e-05	0.000137974	DOWN
DAB1 CALB1 CALB2 HindN	AGAP6	22.2738	10.2345	2.85138	3.17364e-20	5.22499e-19	UP
DAB1 CALB1 CALB2 HindN	AGPAT1	60.2623	-1.31801	0.251839	6.0099e-08	3.39516e-07	DOWN
DAB1 CALB1 CALB2 HindN	AGPAT4	494.193	1.56466	0.137965	1.86082e-30	5.25864e-29	UP
DAB1 CALB1 CALB2 HindN	AGRN	49.3362	1.90691	0.267934	4.18076e-13	4.12586e-12	UP
DAB1 CALB1 CALB2 HindN	AHCY	25.4325	-1.16769	0.268523	7.81429e-06	3.34459e-05	DOWN
DAB1 CALB1 CALB2 HindN	AHDC1	159.106	1.06622	0.250582	1.15152e-05	4.79434e-05	UP
DAB1 CALB1 CALB2 HindN	AHI1-DT	37.6278	1.03699	0.301653	0.000306991	0.000996248	UP
DAB1 CALB1 CALB2 HindN	AHSA1	80.485	-1.8046	0.180584	6.00533e-24	1.22173e-22	DOWN
DAB1 CALB1 CALB2 HindN	AHSA2P	31.5296	10.7794	2.91791	2.72482e-21	4.7836e-20	UP
DAB1 CALB1 CALB2 HindN	AIDA	31.4439	-1.91307	0.242065	4.322e-16	5.42196e-15	DOWN
DAB1 CALB1 CALB2 HindN	AIMP1	70.7155	-1.62465	0.191277	8.16089e-18	1.16674e-16	DOWN
DAB1 CALB1 CALB2 HindN	AIMP2	44.8455	-2.98837	0.258233	2.56833e-32	7.90507e-31	DOWN
DAB1 CALB1 CALB2 HindN	AIP	42.5021	-3.39384	0.295225	1.33647e-31	3.98981e-30	DOWN
DAB1 CALB1 CALB2 HindN	AJAP1	60.0053	1.58174	0.46344	0.000197987	0.000666852	UP
DAB1 CALB1 CALB2 HindN	AK1	112.202	-3.42135	0.250485	5.29904e-44	2.32484e-42	DOWN
DAB1 CALB1 CALB2 HindN	AK6	37.7253	-2.63751	0.292568	2.77143e-20	4.59456e-19	DOWN
DAB1 CALB1 CALB2 HindN	AKAP11	225.835	1.29486	0.151578	8.37017e-18	1.19546e-16	UP
DAB1 CALB1 CALB2 HindN	AKAP6	2517.97	1.03004	0.147766	1.72387e-12	1.60421e-11	UP
DAB1 CALB1 CALB2 HindN	AKIP1	26.6847	-2.47717	0.25991	5.22651e-22	9.57778e-21	DOWN
DAB1 CALB1 CALB2 HindN	AKIRIN1	146.599	-1.59869	0.181157	4.69442e-19	7.23384e-18	DOWN
DAB1 CALB1 CALB2 HindN	AKIRIN2	174.744	-1.75506	0.320341	1.09823e-08	6.81332e-08	DOWN
DAB1 CALB1 CALB2 HindN	AKNAD1	15.8347	-4.73607	0.565391	1.48529e-17	2.08756e-16	DOWN
DAB1 CALB1 CALB2 HindN	AKR1A1	60.8016	-2.41301	0.21317	2.48003e-30	6.96718e-29	DOWN
DAB1 CALB1 CALB2 HindN	AKR1B1	70.8811	-1.73215	0.222199	1.23847e-15	1.50378e-14	DOWN
DAB1 CALB1 CALB2 HindN	AKR1C1	95.0736	-2.03386	0.231125	2.14195e-19	3.36816e-18	DOWN
DAB1 CALB1 CALB2 HindN	AKR1C2	57.3978	-2.24751	0.198965	1.3021e-30	3.71053e-29	DOWN
DAB1 CALB1 CALB2 HindN	AKR1E2	25.4879	-1.34626	0.380222	0.000108132	0.000384137	DOWN
DAB1 CALB1 CALB2 HindN	AKR7A2	30.7763	-2.54081	0.313299	4.49632e-17	6.08268e-16	DOWN
DAB1 CALB1 CALB2 HindN	AKT2	68.6073	1.2188	0.174954	1.89127e-12	1.74905e-11	UP
DAB1 CALB1 CALB2 HindN	AL021408.1	2.34939	-6.05293	2.80383	0.00022175	0.000740294	DOWN
DAB1 CALB1 CALB2 HindN	AL035446.2	2.92284	-6.56897	2.85463	7.45211e-05	0.000272622	DOWN
DAB1 CALB1 CALB2 HindN	AL049597.2	2.55196	-6.07987	2.68174	5.58879e-05	0.000208883	DOWN
DAB1 CALB1 CALB2 HindN	AL109811.2	9.62639	-9.07222	2.86389	1.71981e-13	1.75465e-12	DOWN
DAB1 CALB1 CALB2 HindN	AL121790.1	1.84287	-5.91927	2.61737	5.6011e-05	0.000209277	DOWN
DAB1 CALB1 CALB2 HindN	AL133346.1	45.8997	-11.5521	3.14911	5.88851e-22	1.07578e-20	DOWN
DAB1 CALB1 CALB2 HindN	AL157392.3	33.0473	-10.9979	3.04547	1.43989e-22	2.72459e-21	DOWN
DAB1 CALB1 CALB2 HindN	AL365203.2	2.76458	-6.60221	2.66071	3.34884e-06	1.51557e-05	DOWN
DAB1 CALB1 CALB2 HindN	AL365361.1	10.1805	-9.17168	2.8729	6.60411e-14	6.98002e-13	DOWN
DAB1 CALB1 CALB2 HindN	AL392172.1	13.5327	-9.52305	2.87655	7.13809e-17	9.54269e-16	DOWN
DAB1 CALB1 CALB2 HindN	AL596244.1	2.30266	-6.3007	2.59004	5.27807e-06	2.32206e-05	DOWN
DAB1 CALB1 CALB2 HindN	ALDH2	67.3298	-1.29289	0.208075	2.21864e-10	1.67368e-09	DOWN
DAB1 CALB1 CALB2 HindN	ALDH8A1	21.1474	1.51093	0.345744	3.88517e-06	1.74044e-05	UP
DAB1 CALB1 CALB2 HindN	ALDOA	22.1901	2.14655	0.480516	1.2574e-06	6.01143e-06	UP
DAB1 CALB1 CALB2 HindN	ALG11	84.9682	2.14465	0.144427	1.78806e-50	9.38261e-49	UP
DAB1 CALB1 CALB2 HindN	ALG13-AS1	5.76356	-2.7757	0.601928	5.3223e-07	2.67778e-06	DOWN
DAB1 CALB1 CALB2 HindN	ALG1L1P	22.8255	4.38781	0.539242	5.35185e-17	7.21138e-16	UP
DAB1 CALB1 CALB2 HindN	ALG3	21.1735	-1.49967	0.294309	1.14611e-07	6.27672e-07	DOWN
DAB1 CALB1 CALB2 HindN	ALKBH2	27.1749	-2.48245	0.306167	7.48897e-17	9.97817e-16	DOWN
DAB1 CALB1 CALB2 HindN	ALKBH4	22.6104	-1.77224	0.32956	2.31258e-08	1.37422e-07	DOWN
DAB1 CALB1 CALB2 HindN	ALKBH7	131.01	-5.45061	0.359915	3.43193e-53	1.91473e-51	DOWN
DAB1 CALB1 CALB2 HindN	ALMS1	314.775	1.44522	0.156325	1.07597e-20	1.83484e-19	UP
DAB1 CALB1 CALB2 HindN	ALMS1P1	5.88523	7.94655	2.66514	4.41349e-10	3.22029e-09	UP
DAB1 CALB1 CALB2 HindN	ALMS1P1-1	12.927	9.32009	2.7813	4.08191e-15	4.72514e-14	UP
DAB1 CALB1 CALB2 HindN	ALOX12P2-1	5.5283	7.82938	2.63629	2.9591e-10	2.20571e-09	UP
DAB1 CALB1 CALB2 HindN	ALPK3	23.3929	1.17674	0.290391	2.06829e-05	8.29371e-05	UP
DAB1 CALB1 CALB2 HindN	ALYREF	16.0516	-2.60278	0.461779	3.55811e-09	2.34028e-08	DOWN
DAB1 CALB1 CALB2 HindN	AMOTL1	96.5007	1.48336	0.204309	1.1527e-13	1.1924e-12	UP
DAB1 CALB1 CALB2 HindN	AMY2B	35.0604	1.20905	0.222014	2.18316e-08	1.30121e-07	UP
DAB1 CALB1 CALB2 HindN	AMZ2P1	2.84024	6.71012	2.56198	6.89774e-07	3.41703e-06	UP
DAB1 CALB1 CALB2 HindN	AMZ2P1-1	3.61725	7.06622	2.56155	2.98652e-08	1.75288e-07	UP
DAB1 CALB1 CALB2 HindN	ANAPC11	170.926	-5.23271	0.229088	8.11296e-118	2.6476e-115	DOWN
DAB1 CALB1 CALB2 HindN	ANAPC13	84.6331	-2.69189	0.256389	8.90704e-27	2.10091e-25	DOWN
DAB1 CALB1 CALB2 HindN	ANAPC15	41.1889	-1.78329	0.317523	5.72801e-09	3.6712e-08	DOWN
DAB1 CALB1 CALB2 HindN	ANAPC16	100.769	-2.45396	0.224098	1.25866e-28	3.19669e-27	DOWN
DAB1 CALB1 CALB2 HindN	ANAPC1P2	3.78897	7.03493	2.58848	1.11804e-07	6.13572e-07	UP
DAB1 CALB1 CALB2 HindN	ANAPC2	12.0542	1.66262	0.464449	8.92619e-05	0.000321416	UP
DAB1 CALB1 CALB2 HindN	ANAPC4	60.8694	1.20728	0.189309	9.60531e-11	7.51732e-10	UP
DAB1 CALB1 CALB2 HindN	ANGEL1	20.8758	1.03445	0.26934	6.35602e-05	0.000234941	UP
DAB1 CALB1 CALB2 HindN	ANGPT2	35.6015	-2.04284	0.332003	9.22187e-11	7.2458e-10	DOWN
DAB1 CALB1 CALB2 HindN	ANGPTL1	29.6692	-2.88928	0.307902	2.27834e-21	4.0116e-20	DOWN
DAB1 CALB1 CALB2 HindN	ANK1	243.659	1.11127	0.295159	8.19851e-05	0.000297507	UP
DAB1 CALB1 CALB2 HindN	ANK2	2669.44	1.21835	0.167884	1.83034e-13	1.86184e-12	UP
DAB1 CALB1 CALB2 HindN	ANK2-AS1	112.804	-1.64405	0.221022	2.63749e-14	2.86386e-13	DOWN
DAB1 CALB1 CALB2 HindN	ANK3	5195.16	1.05382	0.092093	1.39037e-30	3.95733e-29	UP
DAB1 CALB1 CALB2 HindN	ANKFY1	215.152	1.00799	0.150431	1.12497e-11	9.69962e-11	UP
DAB1 CALB1 CALB2 HindN	ANKH	151.283	1.21857	0.290615	1.22681e-05	5.09081e-05	UP
DAB1 CALB1 CALB2 HindN	ANKHD1-DT	30.9005	-1.37853	0.261042	4.15168e-08	2.38902e-07	DOWN
DAB1 CALB1 CALB2 HindN	ANKHD1-EIF4EBP3	10.4055	8.95452	2.73446	2.06909e-14	2.27361e-13	UP
DAB1 CALB1 CALB2 HindN	ANKMY1	40.4246	1.14832	0.27365	1.50295e-05	6.16473e-05	UP
DAB1 CALB1 CALB2 HindN	ANKRD10-IT1	3.87551	-7.2814	2.64942	8.23952e-09	5.1737e-08	DOWN
DAB1 CALB1 CALB2 HindN	ANKRD13B	75.0594	1.41146	0.192251	9.08171e-14	9.46015e-13	UP
DAB1 CALB1 CALB2 HindN	ANKRD18CP	16.2692	9.66334	2.83282	1.96199e-15	2.33937e-14	UP
DAB1 CALB1 CALB2 HindN	ANKRD23	75.584	1.36568	0.174875	1.97541e-15	2.35184e-14	UP
DAB1 CALB1 CALB2 HindN	ANKRD28	257.7	1.28573	0.229137	9.76518e-09	6.08994e-08	UP
DAB1 CALB1 CALB2 HindN	ANKRD36	457.519	1.89536	0.16945	1.83491e-29	4.86782e-28	UP
DAB1 CALB1 CALB2 HindN	ANKRD36B	233.552	1.79961	0.267216	4.66813e-12	4.17451e-11	UP
DAB1 CALB1 CALB2 HindN	ANKRD36BP1	2.71976	6.53723	2.56056	2.10277e-06	9.7812e-06	UP
DAB1 CALB1 CALB2 HindN	ANKRD36BP2	6.74025	8.19351	2.68981	9.46644e-11	7.41839e-10	UP
DAB1 CALB1 CALB2 HindN	ANKRD36BP2-1	9.5922	8.80593	2.7401	6.08775e-13	5.91953e-12	UP
DAB1 CALB1 CALB2 HindN	ANKRD36C	554.257	1.7921	0.147649	2.4164e-34	8.0287e-33	UP
DAB1 CALB1 CALB2 HindN	ANKRD37	10.824	-2.4759	0.564427	2.62955e-06	1.20631e-05	DOWN
DAB1 CALB1 CALB2 HindN	ANKRD39	33.2825	-1.5038	0.247327	4.20598e-10	3.08115e-09	DOWN
DAB1 CALB1 CALB2 HindN	ANKRD44	342.948	1.39073	0.140666	2.43835e-23	4.77311e-22	UP
DAB1 CALB1 CALB2 HindN	ANKRD46	145.77	-1.13203	0.180271	1.96894e-10	1.49145e-09	DOWN
DAB1 CALB1 CALB2 HindN	ANKRD50	223.642	1.11334	0.201918	1.82248e-08	1.09749e-07	UP
DAB1 CALB1 CALB2 HindN	ANKRD52	70.2509	1.39888	0.179832	3.55325e-15	4.13326e-14	UP
DAB1 CALB1 CALB2 HindN	ANKRD54	34.4583	-1.0595	0.213905	3.39723e-07	1.75312e-06	DOWN
DAB1 CALB1 CALB2 HindN	ANKRD9	8.48626	-4.20588	0.771357	1.95684e-09	1.32475e-08	DOWN
DAB1 CALB1 CALB2 HindN	ANKS1A	369.342	1.00392	0.118207	1.17473e-17	1.66482e-16	UP
DAB1 CALB1 CALB2 HindN	ANKS1B	1157.07	1.02	0.131097	4.6109e-15	5.30654e-14	UP
DAB1 CALB1 CALB2 HindN	ANKS6	27.0851	1.07584	0.308295	0.000262377	0.000863902	UP
DAB1 CALB1 CALB2 HindN	ANO6	69.7952	1.00855	0.227611	4.21641e-06	1.88139e-05	UP
DAB1 CALB1 CALB2 HindN	ANO8	48.6788	1.06735	0.251763	1.03353e-05	4.34475e-05	UP
DAB1 CALB1 CALB2 HindN	ANOS2P	114.769	11.6324	4.302	1.96116e-05	7.88936e-05	UP
DAB1 CALB1 CALB2 HindN	ANP32A	126.634	-1.15625	0.222064	1.05089e-07	5.78582e-07	DOWN
DAB1 CALB1 CALB2 HindN	ANP32B	83.7532	-2.9315	0.222326	1.17026e-40	4.75751e-39	DOWN
DAB1 CALB1 CALB2 HindN	ANP32E	39.7446	-1.22405	0.223798	1.62164e-08	9.82763e-08	DOWN
DAB1 CALB1 CALB2 HindN	ANTKMT	64.6232	-5.65166	0.403656	5.04165e-45	2.29212e-43	DOWN
DAB1 CALB1 CALB2 HindN	ANTXR1	231.744	1.12751	0.183844	3.96916e-10	2.91754e-09	UP
DAB1 CALB1 CALB2 HindN	ANXA6	65.4939	1.46066	0.176241	3.0557e-17	4.19332e-16	UP
DAB1 CALB1 CALB2 HindN	AOPEP	305.139	1.15168	0.110715	1.75042e-25	3.87189e-24	UP
DAB1 CALB1 CALB2 HindN	AP1G2	33.8787	2.4363	0.278375	3.68794e-19	5.71991e-18	UP
DAB1 CALB1 CALB2 HindN	AP1S1	142.678	-3.73264	0.208746	2.9682e-71	2.42994e-69	DOWN
DAB1 CALB1 CALB2 HindN	AP1S2	275.329	-2.67219	0.294003	5.06187e-21	8.76373e-20	DOWN
DAB1 CALB1 CALB2 HindN	AP2M1	247.652	-2.11918	0.134267	8.69555e-57	5.23116e-55	DOWN
DAB1 CALB1 CALB2 HindN	AP2S1	141.466	-4.53016	0.224336	3.02877e-90	4.34666e-88	DOWN
DAB1 CALB1 CALB2 HindN	AP4B1-AS1	5.74127	-1.88721	0.518902	5.86265e-05	0.000218262	DOWN
DAB1 CALB1 CALB2 HindN	AP4M1	31.9198	-1.32013	0.245266	2.02338e-08	1.21204e-07	DOWN
DAB1 CALB1 CALB2 HindN	APBA1	505.528	1.23759	0.188884	3.13033e-11	2.57684e-10	UP
DAB1 CALB1 CALB2 HindN	APBA2	274.339	1.00739	0.128184	2.40813e-15	2.84004e-14	UP
DAB1 CALB1 CALB2 HindN	APCDD1L-DT	10.0925	1.7126	0.406309	6.42753e-06	2.78963e-05	UP
DAB1 CALB1 CALB2 HindN	APEX1	137.593	-2.18892	0.236997	3.89158e-21	6.78194e-20	DOWN
DAB1 CALB1 CALB2 HindN	APH1A	40.872	-2.44262	0.355039	5.83322e-13	5.68364e-12	DOWN
DAB1 CALB1 CALB2 HindN	APLP1	282.699	-1.86008	0.269536	1.07425e-12	1.02082e-11	DOWN
DAB1 CALB1 CALB2 HindN	APOA1	2.11714	-4.53368	1.42087	2.40345e-05	9.52227e-05	DOWN
DAB1 CALB1 CALB2 HindN	APOBEC4	4.47293	-2.31935	0.606516	2.43366e-05	9.63717e-05	DOWN
DAB1 CALB1 CALB2 HindN	APOC1	7.14342	-2.80025	0.883602	0.000118602	0.000418275	DOWN
DAB1 CALB1 CALB2 HindN	APOE	14.2623	-2.85195	0.681143	1.91113e-06	8.93598e-06	DOWN
DAB1 CALB1 CALB2 HindN	APOLD1	24.2221	4.21084	0.41654	5.03752e-25	1.08214e-23	UP
DAB1 CALB1 CALB2 HindN	APOO	58.7575	-1.44175	0.164612	6.44163e-19	9.81823e-18	DOWN
DAB1 CALB1 CALB2 HindN	APRG1	46.968	1.36345	0.270344	1.58512e-07	8.55902e-07	UP
DAB1 CALB1 CALB2 HindN	APRT	32.0209	-4.61228	0.400229	3.71922e-31	1.08715e-29	DOWN
DAB1 CALB1 CALB2 HindN	AQP11	26.3823	-1.2548	0.262688	8.29534e-07	4.0604e-06	DOWN
DAB1 CALB1 CALB2 HindN	AQP7P1	4.52234	7.51038	2.59617	1.35968e-09	9.37259e-09	UP
DAB1 CALB1 CALB2 HindN	ARAP1	15.0612	2.34101	0.626151	2.22305e-05	8.86059e-05	UP
DAB1 CALB1 CALB2 HindN	ARF1	221.804	-1.46498	0.151479	1.58441e-22	2.98383e-21	DOWN
DAB1 CALB1 CALB2 HindN	ARF4	201.552	-1.62857	0.18338	1.86373e-19	2.94623e-18	DOWN
DAB1 CALB1 CALB2 HindN	ARF5	59.831	-2.95703	0.228366	2.00546e-39	7.78112e-38	DOWN
DAB1 CALB1 CALB2 HindN	ARF6	51.8047	-1.12392	0.181062	2.71437e-10	2.03092e-09	DOWN
DAB1 CALB1 CALB2 HindN	ARFIP2	35.5957	-1.18897	0.193812	3.91514e-10	2.87961e-09	DOWN
DAB1 CALB1 CALB2 HindN	ARG2	123.44	-1.44884	0.178863	2.02207e-16	2.59686e-15	DOWN
DAB1 CALB1 CALB2 HindN	ARHGAP17	124.715	1.11576	0.222452	2.96389e-07	1.54235e-06	UP
DAB1 CALB1 CALB2 HindN	ARHGAP27P1-BPTFP1-KPNA2P3	15.2805	9.53457	2.7885	7.37205e-17	9.8389e-16	UP
DAB1 CALB1 CALB2 HindN	ARHGAP28	97.0044	1.23225	0.254072	5.43678e-07	2.7325e-06	UP
DAB1 CALB1 CALB2 HindN	ARHGAP32	780.179	1.04121	0.172857	9.84872e-10	6.90686e-09	UP
DAB1 CALB1 CALB2 HindN	ARHGAP39	131.957	2.45382	0.198185	1.0569e-35	3.68108e-34	UP
DAB1 CALB1 CALB2 HindN	ARHGAP4	18.1028	1.38327	0.37972	8.44395e-05	0.000305436	UP
DAB1 CALB1 CALB2 HindN	ARHGDIA	72.1773	-1.30304	0.188558	1.3131e-12	1.2342e-11	DOWN
DAB1 CALB1 CALB2 HindN	ARHGDIG	39.1283	-4.00036	0.496089	1.316e-16	1.71505e-15	DOWN
DAB1 CALB1 CALB2 HindN	ARHGEF1	26.5152	2.21277	0.278498	4.20435e-16	5.29109e-15	UP
DAB1 CALB1 CALB2 HindN	ARHGEF10	54.5603	1.38114	0.263469	5.62348e-08	3.1882e-07	UP
DAB1 CALB1 CALB2 HindN	ARHGEF10L	99.2752	1.34123	0.251889	3.66389e-08	2.12579e-07	UP
DAB1 CALB1 CALB2 HindN	ARHGEF11	248.383	1.1089	0.156175	4.77819e-13	4.69019e-12	UP
DAB1 CALB1 CALB2 HindN	ARHGEF12	664.758	1.12095	0.121663	1.45253e-20	2.44722e-19	UP
DAB1 CALB1 CALB2 HindN	ARHGEF2	43.0214	1.04582	0.263443	4.14078e-05	0.000158315	UP
DAB1 CALB1 CALB2 HindN	ARHGEF38	4.70156	-2.34738	0.767153	0.000275198	0.00090291	DOWN
DAB1 CALB1 CALB2 HindN	ARHGEF7	632.678	1.34672	0.21623	1.9303e-10	1.46311e-09	UP
DAB1 CALB1 CALB2 HindN	ARIH2OS	6.01625	-3.61375	0.644234	2.93405e-09	1.94434e-08	DOWN
DAB1 CALB1 CALB2 HindN	ARL14EP	70.6297	-1.80399	0.248487	1.73015e-13	1.76347e-12	DOWN
DAB1 CALB1 CALB2 HindN	ARL16	61.4556	-3.01277	0.266013	3.54401e-30	9.89788e-29	DOWN
DAB1 CALB1 CALB2 HindN	ARL2	79.6634	-4.14726	0.322548	1.51632e-39	5.90249e-38	DOWN
DAB1 CALB1 CALB2 HindN	ARL2BP	78.7409	-1.47419	0.189192	2.14006e-15	2.5415e-14	DOWN
DAB1 CALB1 CALB2 HindN	ARL3	214.907	-2.12233	0.164778	1.49268e-38	5.64447e-37	DOWN
DAB1 CALB1 CALB2 HindN	ARL4A	47.8244	-2.20941	0.233253	8.85782e-22	1.59622e-20	DOWN
DAB1 CALB1 CALB2 HindN	ARL4C	208.5	-2.21788	0.184575	1.03431e-33	3.34332e-32	DOWN
DAB1 CALB1 CALB2 HindN	ARL4D	14.6093	-2.55248	0.400361	2.59914e-11	2.15747e-10	DOWN
DAB1 CALB1 CALB2 HindN	ARL6IP1	329.526	-1.48419	0.196964	1.79962e-14	1.98292e-13	DOWN
DAB1 CALB1 CALB2 HindN	ARL6IP4	123.091	-4.2859	0.224816	3.10472e-83	3.59047e-81	DOWN
DAB1 CALB1 CALB2 HindN	ARL6IP5	207.296	-2.57112	0.203079	4.96331e-38	1.8504e-36	DOWN
DAB1 CALB1 CALB2 HindN	ARL8A	110.987	-2.01677	0.287309	3.07325e-13	3.06463e-12	DOWN
DAB1 CALB1 CALB2 HindN	ARL9	15.9121	-1.55074	0.311037	2.28604e-07	1.20942e-06	DOWN
DAB1 CALB1 CALB2 HindN	ARMC1	101.932	-1.20298	0.179588	9.15706e-12	7.96453e-11	DOWN
DAB1 CALB1 CALB2 HindN	ARMC10	60.1251	-1.10573	0.184587	1.02829e-09	7.19864e-09	DOWN
DAB1 CALB1 CALB2 HindN	ARMCX1	43.874	-1.94157	0.23821	1.09078e-16	1.43408e-15	DOWN
DAB1 CALB1 CALB2 HindN	ARMCX2	49.3577	-1.83915	0.209161	2.88137e-19	4.49527e-18	DOWN
DAB1 CALB1 CALB2 HindN	ARMCX3	215.773	-1.60758	0.119282	9.24928e-42	3.8522e-40	DOWN
DAB1 CALB1 CALB2 HindN	ARMCX4	108.385	1.1825	0.151913	3.33583e-15	3.89366e-14	UP
DAB1 CALB1 CALB2 HindN	ARMCX6	42.9544	-4.30423	0.41733	1.49687e-25	3.3203e-24	DOWN
DAB1 CALB1 CALB2 HindN	ARMH4	354.371	1.11064	0.171022	4.41275e-11	3.58789e-10	UP
DAB1 CALB1 CALB2 HindN	ARMT1	19.4045	-1.10712	0.32317	0.000275001	0.000902389	DOWN
DAB1 CALB1 CALB2 HindN	ARNILA	25.736	2.10655	0.457545	5.01254e-07	2.53136e-06	UP
DAB1 CALB1 CALB2 HindN	ARNT2	303.818	1.1762	0.289496	2.35211e-05	9.33437e-05	UP
DAB1 CALB1 CALB2 HindN	ARPC1A	147.073	-1.80664	0.171362	2.04309e-26	4.75782e-25	DOWN
DAB1 CALB1 CALB2 HindN	ARPC2	393.932	-1.65549	0.133026	3.69892e-36	1.30935e-34	DOWN
DAB1 CALB1 CALB2 HindN	ARPC3	211.267	-3.48218	0.210627	3.64927e-62	2.46279e-60	DOWN
DAB1 CALB1 CALB2 HindN	ARPC4	72.7805	-1.65528	0.186971	2.76121e-19	4.31346e-18	DOWN
DAB1 CALB1 CALB2 HindN	ARPC5	324.94	-2.37037	0.150977	3.68495e-57	2.23376e-55	DOWN
DAB1 CALB1 CALB2 HindN	ARPC5L	63.7866	-2.07167	0.226869	2.9267e-20	4.84186e-19	DOWN
DAB1 CALB1 CALB2 HindN	ARRB1	109.825	1.2489	0.192614	4.78217e-11	3.86844e-10	UP
DAB1 CALB1 CALB2 HindN	ARRDC1-AS1	15.6717	-1.20071	0.305113	4.48738e-05	0.000170635	DOWN
DAB1 CALB1 CALB2 HindN	ARV1	37.3036	-1.378	0.289805	6.41828e-07	3.19145e-06	DOWN
DAB1 CALB1 CALB2 HindN	ARVCF	33.7929	1.03401	0.266655	6.46085e-05	0.000238631	UP
DAB1 CALB1 CALB2 HindN	ASAH1	81.6042	-1.33907	0.18163	7.0208e-14	7.40401e-13	DOWN
DAB1 CALB1 CALB2 HindN	ASAP1-IT2	2.95206	-6.59152	2.60248	7.7375e-07	3.79906e-06	DOWN
DAB1 CALB1 CALB2 HindN	ASAP2	203.186	1.21984	0.259873	1.35179e-06	6.43814e-06	UP
DAB1 CALB1 CALB2 HindN	ASB14	14.3846	-1.88163	0.437765	3.01055e-06	1.36964e-05	DOWN
DAB1 CALB1 CALB2 HindN	ASB8	71.1394	-1.28661	0.205519	1.32675e-10	1.02232e-09	DOWN
DAB1 CALB1 CALB2 HindN	ASCL1	6.44434	-2.42496	0.815222	0.000248809	0.000824279	DOWN
DAB1 CALB1 CALB2 HindN	ASF1A	33.9639	-1.2746	0.280977	2.67548e-06	1.22573e-05	DOWN
DAB1 CALB1 CALB2 HindN	ASGR1	46.8273	-1.05149	0.282139	0.000117466	0.000414636	DOWN
DAB1 CALB1 CALB2 HindN	ASH1L-AS1	5.4914	-2.33302	0.585848	1.40367e-05	5.78142e-05	DOWN
DAB1 CALB1 CALB2 HindN	ASIC3	7.34292	2.34792	0.584622	1.06254e-05	4.45495e-05	UP
DAB1 CALB1 CALB2 HindN	ASMTL-AS1	11.887	1.6125	0.346891	1.12897e-06	5.42573e-06	UP
DAB1 CALB1 CALB2 HindN	ASNS	53.5468	2.61273	0.223736	8.26579e-33	2.58759e-31	UP
DAB1 CALB1 CALB2 HindN	ASPHD1	76.238	-1.39412	0.157357	3.12869e-19	4.86838e-18	DOWN
DAB1 CALB1 CALB2 HindN	ASPHD2	14.9187	-2.2678	0.334451	2.5645e-12	2.34478e-11	DOWN
DAB1 CALB1 CALB2 HindN	ASTN1	626.033	1.44496	0.168801	4.70487e-18	6.83857e-17	UP
DAB1 CALB1 CALB2 HindN	ASTN2	673.941	1.05955	0.2806	8.57281e-05	0.000309768	UP
DAB1 CALB1 CALB2 HindN	ASTN2-AS1	12.9066	-2.05251	0.467461	2.3225e-06	1.07372e-05	DOWN
DAB1 CALB1 CALB2 HindN	ASXL2	105.946	1.06731	0.28995	0.000125	0.000438697	UP
DAB1 CALB1 CALB2 HindN	ATE1OSP	5.96253	7.98667	2.68632	1.02013e-09	7.14568e-09	UP
DAB1 CALB1 CALB2 HindN	ATF5	16.4592	-1.31373	0.32514	2.80129e-05	0.000109924	DOWN
DAB1 CALB1 CALB2 HindN	ATG101	35.7673	-2.50454	0.26925	2.5922e-21	4.55412e-20	DOWN
DAB1 CALB1 CALB2 HindN	ATG2B	104.182	1.50283	0.149608	4.60784e-24	9.42254e-23	UP
DAB1 CALB1 CALB2 HindN	ATG3	68.8372	-1.44724	0.242456	7.38758e-10	5.2567e-09	DOWN
DAB1 CALB1 CALB2 HindN	ATG4D	17.2885	-1.65712	0.34336	3.9604e-07	2.02335e-06	DOWN
DAB1 CALB1 CALB2 HindN	ATM	132.854	1.02068	0.152364	1.32483e-11	1.13204e-10	UP
DAB1 CALB1 CALB2 HindN	ATN1	212.01	1.25636	0.244535	1.1454e-07	6.27428e-07	UP
DAB1 CALB1 CALB2 HindN	ATOSA	148.051	1.05405	0.2532	1.71495e-05	6.96358e-05	UP
DAB1 CALB1 CALB2 HindN	ATOX1	176.342	-4.97584	0.299201	9.15492e-65	6.69011e-63	DOWN
DAB1 CALB1 CALB2 HindN	ATP11A	246.567	1.54093	0.196679	1.97443e-15	2.35184e-14	UP
DAB1 CALB1 CALB2 HindN	ATP11B	138.484	1.03925	0.184478	8.10626e-09	5.10078e-08	UP
DAB1 CALB1 CALB2 HindN	ATP11C	159.904	1.04346	0.27913	0.000100559	0.00035927	UP
DAB1 CALB1 CALB2 HindN	ATP13A3	174.983	1.04384	0.209841	3.74617e-07	1.91966e-06	UP
DAB1 CALB1 CALB2 HindN	ATP2A1-AS1	6.01578	-3.90328	0.79542	1.10498e-07	6.06961e-07	DOWN
DAB1 CALB1 CALB2 HindN	ATP2B1-AS1	18.2685	-2.63493	0.379373	3.00776e-13	3.0031e-12	DOWN
DAB1 CALB1 CALB2 HindN	ATP2C1	319.594	1.02835	0.150823	5.85204e-12	5.18457e-11	UP
DAB1 CALB1 CALB2 HindN	ATP5F1A	318.265	-2.14549	0.188614	1.30009e-30	3.70921e-29	DOWN
DAB1 CALB1 CALB2 HindN	ATP5F1B	307.676	-2.40897	0.139857	1.01046e-66	7.74022e-65	DOWN
DAB1 CALB1 CALB2 HindN	ATP5F1C	235.773	-3.15998	0.179086	2.01989e-70	1.63673e-68	DOWN
DAB1 CALB1 CALB2 HindN	ATP5F1D	223.288	-6.5479	0.312784	7.17535e-99	1.31491e-96	DOWN
DAB1 CALB1 CALB2 HindN	ATP5F1E	769.643	-5.01167	0.182643	1.05873e-167	1.26111e-164	DOWN
DAB1 CALB1 CALB2 HindN	ATP5IF1	294.01	-4.34397	0.185294	3.93437e-122	1.48775e-119	DOWN
DAB1 CALB1 CALB2 HindN	ATP5MC1	132.303	-4.77845	0.250307	5.90436e-84	6.99799e-82	DOWN
DAB1 CALB1 CALB2 HindN	ATP5MC2	304.856	-3.68678	0.351083	6.00679e-27	1.42957e-25	DOWN
DAB1 CALB1 CALB2 HindN	ATP5MC3	349.352	-4.22758	0.199955	4.43923e-101	8.88704e-99	DOWN
DAB1 CALB1 CALB2 HindN	ATP5ME	223.791	-5.21594	0.20777	1.72381e-140	1.14073e-137	DOWN
DAB1 CALB1 CALB2 HindN	ATP5MF	216.096	-5.09823	0.254912	2.17087e-90	3.13434e-88	DOWN
DAB1 CALB1 CALB2 HindN	ATP5MG	442.657	-3.87661	0.228131	5.56404e-66	4.19469e-64	DOWN
DAB1 CALB1 CALB2 HindN	ATP5MJ	325.668	-5.12388	0.244388	4.28596e-98	7.67702e-96	DOWN
DAB1 CALB1 CALB2 HindN	ATP5MK	313.706	-4.87486	0.19809	1.33214e-135	7.05237e-133	DOWN
DAB1 CALB1 CALB2 HindN	ATP5PB	153.99	-2.60046	0.239933	4.2661e-28	1.05756e-26	DOWN
DAB1 CALB1 CALB2 HindN	ATP5PD	169.696	-4.1499	0.185977	4.25556e-111	1.1391e-108	DOWN
DAB1 CALB1 CALB2 HindN	ATP5PF	394.88	-4.79349	0.209716	1.60183e-116	5.0211e-114	DOWN
DAB1 CALB1 CALB2 HindN	ATP5PO	289.671	-4.33583	0.232479	1.99315e-78	2.03789e-76	DOWN
DAB1 CALB1 CALB2 HindN	ATP6AP1	79.6621	-1.54276	0.189722	1.28807e-16	1.68049e-15	DOWN
DAB1 CALB1 CALB2 HindN	ATP6AP1-DT	13.6671	-3.423	0.492939	2.58209e-13	2.59003e-12	DOWN
DAB1 CALB1 CALB2 HindN	ATP6AP2	153.28	-1.58106	0.324425	2.62639e-07	1.37695e-06	DOWN
DAB1 CALB1 CALB2 HindN	ATP6V0B	372.283	-4.81837	0.193822	3.91183e-138	2.27297e-135	DOWN
DAB1 CALB1 CALB2 HindN	ATP6V0C	400.223	-2.90225	0.182963	9.53223e-58	5.88306e-56	DOWN
DAB1 CALB1 CALB2 HindN	ATP6V0D1	123.509	-1.40778	0.134064	3.77191e-26	8.70719e-25	DOWN
DAB1 CALB1 CALB2 HindN	ATP6V0E1	50.7027	-1.72266	0.205478	1.30511e-17	1.84192e-16	DOWN
DAB1 CALB1 CALB2 HindN	ATP6V0E2	137.094	-2.09128	0.205656	1.39835e-24	2.90943e-23	DOWN
DAB1 CALB1 CALB2 HindN	ATP6V1E1	75.8695	-1.51359	0.231479	2.31694e-11	1.93468e-10	DOWN
DAB1 CALB1 CALB2 HindN	ATP6V1F	219.653	-5.23945	0.222602	1.99939e-123	8.07314e-121	DOWN
DAB1 CALB1 CALB2 HindN	ATP6V1G1	387.643	-3.69546	0.197298	2.73877e-80	2.91276e-78	DOWN
DAB1 CALB1 CALB2 HindN	ATP6V1G2	73.8753	-2.64408	0.341871	2.26486e-15	2.68064e-14	DOWN
DAB1 CALB1 CALB2 HindN	ATP7B	32.9876	1.85147	0.270998	2.527e-12	2.31185e-11	UP
DAB1 CALB1 CALB2 HindN	ATP8A1	524.517	1.13354	0.229335	3.8681e-07	1.97958e-06	UP
DAB1 CALB1 CALB2 HindN	ATP8A2	708.244	1.06715	0.212083	2.76642e-07	1.444e-06	UP
DAB1 CALB1 CALB2 HindN	ATP8B5P	2.20406	5.99188	2.58905	5.89532e-05	0.000219341	UP
DAB1 CALB1 CALB2 HindN	ATP8B5P-1	16.5918	9.60694	2.86837	1.97088e-13	1.99882e-12	UP
DAB1 CALB1 CALB2 HindN	ATP9B	350.02	1.0459	0.150233	2.14469e-12	1.9727e-11	UP
DAB1 CALB1 CALB2 HindN	ATR	122.706	1.00143	0.139302	3.62805e-13	3.59979e-12	UP
DAB1 CALB1 CALB2 HindN	ATRAID	31.8347	-3.128	0.308956	4.93648e-25	1.06139e-23	DOWN
DAB1 CALB1 CALB2 HindN	ATXN1	700.503	1.08573	0.196729	1.8362e-08	1.10548e-07	UP
DAB1 CALB1 CALB2 HindN	ATXN7	150.522	1.58205	0.199432	4.73447e-16	5.93003e-15	UP
DAB1 CALB1 CALB2 HindN	ATXN7L1	261.486	1.17879	0.232969	1.98525e-07	1.05828e-06	UP
DAB1 CALB1 CALB2 HindN	ATXN7L2	27.672	1.72321	0.316124	1.24929e-08	7.69236e-08	UP
DAB1 CALB1 CALB2 HindN	ATXN7L3B	312.016	-1.79753	0.132322	1.67221e-42	7.08846e-41	DOWN
DAB1 CALB1 CALB2 HindN	AUP1	54.3236	-1.26516	0.19489	4.44795e-11	3.61403e-10	DOWN
DAB1 CALB1 CALB2 HindN	AURKAIP1	120.647	-5.57462	0.267754	3.85633e-97	6.6093e-95	DOWN
DAB1 CALB1 CALB2 HindN	AUTS2	8403.77	1.19218	0.307498	5.16774e-05	0.000194396	UP
DAB1 CALB1 CALB2 HindN	AVEN	76.6866	1.11726	0.194936	3.86848e-09	2.52975e-08	UP
DAB1 CALB1 CALB2 HindN	AXIN2	41.3863	1.97282	0.394757	7.77825e-08	4.34673e-07	UP
DAB1 CALB1 CALB2 HindN	B2M	29.2531	-2.2843	0.502722	7.3255e-07	3.6139e-06	DOWN
DAB1 CALB1 CALB2 HindN	B3GALT1	405.363	5.75424	0.221894	5.32506e-149	4.22863e-146	UP
DAB1 CALB1 CALB2 HindN	B3GALT6	30.7368	-2.69097	0.286789	4.65122e-22	8.54985e-21	DOWN
DAB1 CALB1 CALB2 HindN	B3GAT1	80.3622	1.89634	0.309894	1.01427e-10	7.91447e-10	UP
DAB1 CALB1 CALB2 HindN	B3GAT3	38.7205	-2.37637	0.245492	8.79063e-23	1.68073e-21	DOWN
DAB1 CALB1 CALB2 HindN	B3GNTL1	25.3066	1.35573	0.313505	4.91095e-06	2.16695e-05	UP
DAB1 CALB1 CALB2 HindN	B4GALNT3	23.4042	1.09292	0.298823	0.000134447	0.000469294	UP
DAB1 CALB1 CALB2 HindN	B4GALNT4	83.5771	1.07838	0.255845	1.33441e-05	5.50851e-05	UP
DAB1 CALB1 CALB2 HindN	B4GALT2	34.5135	-2.10849	0.223157	6.35836e-22	1.15807e-20	DOWN
DAB1 CALB1 CALB2 HindN	B4GALT3	25.8358	-1.12442	0.316737	0.000184901	0.00062703	DOWN
DAB1 CALB1 CALB2 HindN	B4GALT7	21.3218	-1.26419	0.338043	7.55602e-05	0.000276254	DOWN
DAB1 CALB1 CALB2 HindN	B4GAT1	42.6948	-1.66313	0.280548	1.09774e-09	7.65337e-09	DOWN
DAB1 CALB1 CALB2 HindN	B9D2	15.1626	-1.51694	0.408445	6.57394e-05	0.000242207	DOWN
DAB1 CALB1 CALB2 HindN	BABAM1	50.896	-1.49641	0.232475	4.45976e-11	3.6224e-10	DOWN
DAB1 CALB1 CALB2 HindN	BAD	83.3799	-3.10168	0.247799	3.54498e-36	1.25673e-34	DOWN
DAB1 CALB1 CALB2 HindN	BAG1	86.4852	-3.81191	0.233886	1.41094e-60	9.13393e-59	DOWN
DAB1 CALB1 CALB2 HindN	BAG5	74.1799	-1.06909	0.185148	4.09361e-09	2.67037e-08	DOWN
DAB1 CALB1 CALB2 HindN	BAHCC1	72.1295	1.32699	0.390254	0.000264551	0.000870738	UP
DAB1 CALB1 CALB2 HindN	BAIAP3	46.8652	1.53764	0.38343	1.29515e-05	5.35747e-05	UP
DAB1 CALB1 CALB2 HindN	BAMBI	7.66499	-3.07585	0.59771	3.46276e-08	2.01597e-07	DOWN
DAB1 CALB1 CALB2 HindN	BANF1	140.813	-5.37871	0.288722	3.2021e-78	3.25999e-76	DOWN
DAB1 CALB1 CALB2 HindN	BANP	63.4444	1.20342	0.233476	1.34017e-07	7.2909e-07	UP
DAB1 CALB1 CALB2 HindN	BASP1	2448.77	-1.83957	0.187075	2.19517e-23	4.32194e-22	DOWN
DAB1 CALB1 CALB2 HindN	BAX	36.6262	-3.53613	0.272814	5.53554e-39	2.12015e-37	DOWN
DAB1 CALB1 CALB2 HindN	BAZ2A	123.364	1.09246	0.200712	2.44341e-08	1.44584e-07	UP
DAB1 CALB1 CALB2 HindN	BBC3	14.531	-1.74335	0.540565	0.000182505	0.000619788	DOWN
DAB1 CALB1 CALB2 HindN	BBLN	218.843	-5.61993	0.267089	2.63777e-98	4.76058e-96	DOWN
DAB1 CALB1 CALB2 HindN	BBS2	53.5927	1.24831	0.274401	2.69267e-06	1.2329e-05	UP
DAB1 CALB1 CALB2 HindN	BBS9	539.12	1.12697	0.136851	9.11295e-17	1.20476e-15	UP
DAB1 CALB1 CALB2 HindN	BCAP31	60.5388	-2.42669	0.196727	2.69496e-35	9.27774e-34	DOWN
DAB1 CALB1 CALB2 HindN	BCAS2	130.42	-2.31284	0.224162	1.99139e-25	4.37243e-24	DOWN
DAB1 CALB1 CALB2 HindN	BCAS4	37.1021	-1.06342	0.208059	1.46987e-07	7.96196e-07	DOWN
DAB1 CALB1 CALB2 HindN	BCAT2	25.2011	-1.52195	0.322283	7.3241e-07	3.6139e-06	DOWN
DAB1 CALB1 CALB2 HindN	BCDIN3D	12.2479	-1.50476	0.325033	1.42011e-06	6.7494e-06	DOWN
DAB1 CALB1 CALB2 HindN	BCKDK	20.9414	-1.30017	0.310037	9.11376e-06	3.86329e-05	DOWN
DAB1 CALB1 CALB2 HindN	BCL10	40.3145	-1.56311	0.244506	5.59969e-11	4.49617e-10	DOWN
DAB1 CALB1 CALB2 HindN	BCL2L14	95.3181	-1.77474	0.227102	1.34266e-15	1.62202e-14	DOWN
DAB1 CALB1 CALB2 HindN	BCL2L2-PABPN1	29.4343	1.24141	0.301736	2.11342e-05	8.46187e-05	UP
DAB1 CALB1 CALB2 HindN	BCL7B	26.641	-1.33684	0.312384	7.4312e-06	3.19245e-05	DOWN
DAB1 CALB1 CALB2 HindN	BCL9L	38.4863	1.395	0.280974	3.44723e-07	1.77795e-06	UP
DAB1 CALB1 CALB2 HindN	BCLAF3	123.375	1.06294	0.128906	9.522e-17	1.25675e-15	UP
DAB1 CALB1 CALB2 HindN	BCOR	67.0085	1.01676	0.239165	1.30804e-05	5.40529e-05	UP
DAB1 CALB1 CALB2 HindN	BCORP1-1	3.85734	7.00949	2.7628	9.82547e-06	4.14214e-05	UP
DAB1 CALB1 CALB2 HindN	BCR	173.038	1.43367	0.296268	5.31857e-07	2.67648e-06	UP
DAB1 CALB1 CALB2 HindN	BCS1L	25.8743	-1.94062	0.259761	1.75768e-14	1.93973e-13	DOWN
DAB1 CALB1 CALB2 HindN	BDH2	11.2803	-1.62236	0.483565	0.00018957	0.000641678	DOWN
DAB1 CALB1 CALB2 HindN	BEX1	596.58	-4.2527	0.177915	9.3924e-127	3.92553e-124	DOWN
DAB1 CALB1 CALB2 HindN	BEX2	358.114	-4.20538	0.214883	4.66242e-86	5.87686e-84	DOWN
DAB1 CALB1 CALB2 HindN	BEX3	507.34	-3.56501	0.153565	6.69902e-121	2.34692e-118	DOWN
DAB1 CALB1 CALB2 HindN	BEX4	301.026	-3.30652	0.17586	9.43963e-80	9.95045e-78	DOWN
DAB1 CALB1 CALB2 HindN	BEX5	126.06	-3.72876	0.326138	5.18891e-31	1.50201e-29	DOWN
DAB1 CALB1 CALB2 HindN	BGLAP	7.57927	-2.96122	0.554297	1.53363e-08	9.33221e-08	DOWN
DAB1 CALB1 CALB2 HindN	BICRA	67.6811	3.29927	0.350914	9.12962e-22	1.64147e-20	UP
DAB1 CALB1 CALB2 HindN	BID	32.8038	-1.22691	0.229856	4.11196e-08	2.36731e-07	DOWN
DAB1 CALB1 CALB2 HindN	BIN3	56.4805	1.09277	0.22348	5.03698e-07	2.54229e-06	UP
DAB1 CALB1 CALB2 HindN	BIRC6-AS2-1	4.5162	7.49685	2.61032	3.85635e-09	2.52251e-08	UP
DAB1 CALB1 CALB2 HindN	BIVM	78.5889	1.41622	0.152747	6.33813e-21	1.09178e-19	UP
DAB1 CALB1 CALB2 HindN	BLOC1S1	137.707	-4.99603	0.305013	4.27516e-63	2.94356e-61	DOWN
DAB1 CALB1 CALB2 HindN	BLOC1S2	108.018	-2.091	0.201746	6.19924e-26	1.4146e-24	DOWN
DAB1 CALB1 CALB2 HindN	BLOC1S4	33.8142	-4.70888	0.387411	2.5295e-34	8.39279e-33	DOWN
DAB1 CALB1 CALB2 HindN	BLOC1S5-TXNDC5	11.5342	9.11425	2.74393	2.26973e-15	2.6848e-14	UP
DAB1 CALB1 CALB2 HindN	BLTP1	519.307	1.28935	0.112247	7.43473e-31	2.14169e-29	UP
DAB1 CALB1 CALB2 HindN	BLTP2	92.2023	1.56299	0.192654	2.25271e-16	2.88839e-15	UP
DAB1 CALB1 CALB2 HindN	BLVRA	30.8752	-1.41194	0.353726	2.14465e-05	8.57967e-05	DOWN
DAB1 CALB1 CALB2 HindN	BLVRB	20.4067	-4.62599	0.658562	6.39947e-13	6.20238e-12	DOWN
DAB1 CALB1 CALB2 HindN	BMP2K	137.11	1.20091	0.120689	1.30191e-23	2.59109e-22	UP
DAB1 CALB1 CALB2 HindN	BMS1P1	11.6914	8.95807	2.75692	1.8723e-13	1.90209e-12	UP
DAB1 CALB1 CALB2 HindN	BMS1P1-1	13.154	9.19997	2.76356	4.52894e-15	5.21725e-14	UP
DAB1 CALB1 CALB2 HindN	BMS1P2	7.66572	8.1751	2.75311	3.11997e-09	2.06406e-08	UP
DAB1 CALB1 CALB2 HindN	BMS1P20	15.7205	9.61824	2.79196	1.61687e-17	2.26447e-16	UP
DAB1 CALB1 CALB2 HindN	BMS1P4	11.2814	8.97347	2.74814	5.78088e-14	6.12897e-13	UP
DAB1 CALB1 CALB2 HindN	BMS1P4-1	11.6134	9.14162	2.75202	3.67641e-15	4.26819e-14	UP
DAB1 CALB1 CALB2 HindN	BNIP3	104.795	-2.45905	0.313202	9.15619e-16	1.12206e-14	DOWN
DAB1 CALB1 CALB2 HindN	BOD1	76.2733	-2.65151	0.348823	8.24735e-15	9.35158e-14	DOWN
DAB1 CALB1 CALB2 HindN	BOLA2	21.7066	-10.385	2.99247	1.36095e-19	2.1687e-18	DOWN
DAB1 CALB1 CALB2 HindN	BOLA2B	5.97342	-8.04902	2.73597	6.81288e-11	5.43001e-10	DOWN
DAB1 CALB1 CALB2 HindN	BOLA3	43.9311	-3.13606	0.317431	1.23527e-23	2.46051e-22	DOWN
DAB1 CALB1 CALB2 HindN	BOLA3-DT	26.3864	-1.33527	0.246741	2.92363e-08	1.7172e-07	DOWN
DAB1 CALB1 CALB2 HindN	BOP1	19.9373	-1.48823	0.347679	7.76139e-06	3.32553e-05	DOWN
DAB1 CALB1 CALB2 HindN	BORCS6	6.74235	-2.63691	0.558927	3.9398e-07	2.01369e-06	DOWN
DAB1 CALB1 CALB2 HindN	BORCS7	69.6045	-2.23326	0.260626	2.22296e-18	3.28522e-17	DOWN
DAB1 CALB1 CALB2 HindN	BORCS7-ASMT	4.92258	7.53161	2.64953	1.55879e-08	9.47558e-08	UP
DAB1 CALB1 CALB2 HindN	BORCS8	33.862	-3.16773	0.349681	3.98883e-21	6.93619e-20	DOWN
DAB1 CALB1 CALB2 HindN	BPGM	45.438	-1.67585	0.239722	8.11508e-13	7.79539e-12	DOWN
DAB1 CALB1 CALB2 HindN	BRAFP1	2.0585	5.81506	2.4748	2.25085e-05	8.9639e-05	UP
DAB1 CALB1 CALB2 HindN	BRCA1	33.7276	2.30656	0.274247	5.11678e-18	7.39218e-17	UP
DAB1 CALB1 CALB2 HindN	BRF2	11.8339	-1.56117	0.356416	3.67406e-06	1.65177e-05	DOWN
DAB1 CALB1 CALB2 HindN	BRI3	230.499	-3.01015	0.15413	6.36495e-85	7.85659e-83	DOWN
DAB1 CALB1 CALB2 HindN	BRINP3-DT	7.73377	-6.36675	1.38698	4.78935e-10	3.48493e-09	DOWN
DAB1 CALB1 CALB2 HindN	BRIX1	47.0568	-1.372	0.290747	7.08901e-07	3.50522e-06	DOWN
DAB1 CALB1 CALB2 HindN	BRK1	274.75	-3.7327	0.265693	1.17564e-45	5.44887e-44	DOWN
DAB1 CALB1 CALB2 HindN	BRPF3	54.9343	1.02531	0.246453	1.81791e-05	7.35282e-05	UP
DAB1 CALB1 CALB2 HindN	BRWD3	191.181	1.20862	0.143943	2.37934e-17	3.29936e-16	UP
DAB1 CALB1 CALB2 HindN	BSCL2	196.924	-1.69051	0.282193	5.63781e-10	4.06506e-09	DOWN
DAB1 CALB1 CALB2 HindN	BSG	150.547	-1.90291	0.210744	2.95062e-20	4.87466e-19	DOWN
DAB1 CALB1 CALB2 HindN	BSN	181.711	2.02358	0.181871	1.73667e-29	4.61748e-28	UP
DAB1 CALB1 CALB2 HindN	BST2	2.89686	-3.79569	1.24579	0.000124908	0.000438438	DOWN
DAB1 CALB1 CALB2 HindN	BTAF1	191.804	1.04633	0.166485	1.68521e-10	1.28264e-09	UP
DAB1 CALB1 CALB2 HindN	BTBD17	2.20143	-3.51207	1.15109	0.000121716	0.000428372	DOWN
DAB1 CALB1 CALB2 HindN	BTBD6	41.7915	-3.57254	0.271973	1.00538e-39	3.95235e-38	DOWN
DAB1 CALB1 CALB2 HindN	BTF3	376.624	-4.3731	0.243353	2.52946e-73	2.19925e-71	DOWN
DAB1 CALB1 CALB2 HindN	BTF3-DT	8.04103	-4.01798	0.664879	1.53339e-10	1.17196e-09	DOWN
DAB1 CALB1 CALB2 HindN	BTF3L4	294.417	-1.68313	0.260401	2.73557e-11	2.26283e-10	DOWN
DAB1 CALB1 CALB2 HindN	BTG1	238.09	-3.99447	0.204165	1.93802e-87	2.52292e-85	DOWN
DAB1 CALB1 CALB2 HindN	BTG3	43.5045	-1.68784	0.248843	3.15957e-12	2.86963e-11	DOWN
DAB1 CALB1 CALB2 HindN	BTNL12P	1.88652	5.70569	2.4688	3.61833e-05	0.000139527	UP
DAB1 CALB1 CALB2 HindN	BUD23	57.2956	-1.46556	0.20948	4.92503e-13	4.83034e-12	DOWN
DAB1 CALB1 CALB2 HindN	BUD31	127.67	-2.56521	0.267685	1.31441e-22	2.49309e-21	DOWN
DAB1 CALB1 CALB2 HindN	BZW1	355.932	-1.67821	0.159564	2.61102e-26	6.05669e-25	DOWN
DAB1 CALB1 CALB2 HindN	BZW2	291.168	-1.0686	0.110229	2.2252e-22	4.15771e-21	DOWN
DAB1 CALB1 CALB2 HindN	C10orf95	2.7239	-6.73126	2.61784	4.67613e-07	2.3702e-06	DOWN
DAB1 CALB1 CALB2 HindN	C10orf95-AS1	12.9095	-1.85255	0.372997	2.42874e-07	1.2798e-06	DOWN
DAB1 CALB1 CALB2 HindN	C11orf1	21.2455	-2.9871	0.367345	6.46607e-17	8.67349e-16	DOWN
DAB1 CALB1 CALB2 HindN	C11orf58	331.03	-1.77858	0.135647	1.02409e-39	4.01926e-38	DOWN
DAB1 CALB1 CALB2 HindN	C11orf68	14.8548	-4.3376	0.514585	6.30301e-18	9.07291e-17	DOWN
DAB1 CALB1 CALB2 HindN	C11orf71	21.1939	-1.26677	0.295046	6.18097e-06	2.68948e-05	DOWN
DAB1 CALB1 CALB2 HindN	C11orf96	7.19178	-5.46396	1.20043	5.33109e-08	3.03253e-07	DOWN
DAB1 CALB1 CALB2 HindN	C12orf40	95.2848	-1.9664	0.291944	5.76943e-12	5.11709e-11	DOWN
DAB1 CALB1 CALB2 HindN	C12orf43	36.0407	-1.06119	0.204278	1.24153e-07	6.77902e-07	DOWN
DAB1 CALB1 CALB2 HindN	C12orf57	319.167	-4.91083	0.268396	8.97885e-75	8.1332e-73	DOWN
DAB1 CALB1 CALB2 HindN	C12orf73	82.0165	-1.97213	0.184464	4.54281e-27	1.08658e-25	DOWN
DAB1 CALB1 CALB2 HindN	C12orf75	29.0043	-1.42396	0.267651	4.24528e-08	2.43934e-07	DOWN
DAB1 CALB1 CALB2 HindN	C12orf76	82.0977	-2.17206	0.193277	1.02863e-29	2.77835e-28	DOWN
DAB1 CALB1 CALB2 HindN	C13orf46	4.56007	2.60279	0.708552	4.15722e-05	0.000158866	UP
DAB1 CALB1 CALB2 HindN	C14orf119	33.5604	-2.66771	0.260359	1.79508e-25	3.96698e-24	DOWN
DAB1 CALB1 CALB2 HindN	C15orf61	31.2422	-2.16563	0.274716	1.26171e-15	1.5312e-14	DOWN
DAB1 CALB1 CALB2 HindN	C16orf87	69.1904	-1.51461	0.179162	1.13856e-17	1.61548e-16	DOWN
DAB1 CALB1 CALB2 HindN	C16orf91	24.3204	-3.35119	0.353022	4.60802e-22	8.47698e-21	DOWN
DAB1 CALB1 CALB2 HindN	C16orf95	32.4259	1.56246	0.234732	1.07521e-11	9.29079e-11	UP
DAB1 CALB1 CALB2 HindN	C16orf95-DT	3.00941	-4.52003	1.48614	4.26478e-05	0.000162794	DOWN
DAB1 CALB1 CALB2 HindN	C17orf49	93.1637	-4.4649	0.266529	8.52598e-64	6.04507e-62	DOWN
DAB1 CALB1 CALB2 HindN	C17orf58	26.0506	-3.14982	0.330309	2.27982e-22	4.25644e-21	DOWN
DAB1 CALB1 CALB2 HindN	C17orf75	67.8527	-1.49968	0.189002	5.40611e-16	6.75353e-15	DOWN
DAB1 CALB1 CALB2 HindN	C17orf97	19.9325	-1.73414	0.3455	9.76755e-08	5.39514e-07	DOWN
DAB1 CALB1 CALB2 HindN	C18orf21	32.7477	-1.92653	0.329111	1.076e-09	7.51054e-09	DOWN
DAB1 CALB1 CALB2 HindN	C18orf32	301.026	-3.56924	0.18177	3.45348e-86	4.37618e-84	DOWN
DAB1 CALB1 CALB2 HindN	C19orf25	50.45	-1.45121	0.250492	2.74043e-09	1.8231e-08	DOWN
DAB1 CALB1 CALB2 HindN	C19orf53	115.252	-5.54483	0.294585	2.06006e-79	2.12453e-77	DOWN
DAB1 CALB1 CALB2 HindN	C19orf73	5.06359	-3.86555	0.838327	3.88916e-07	1.98908e-06	DOWN
DAB1 CALB1 CALB2 HindN	C19orf81	13.1952	-3.02729	0.448714	3.08052e-12	2.79997e-11	DOWN
DAB1 CALB1 CALB2 HindN	C1D	94.924	-1.59215	0.234397	4.19253e-12	3.76758e-11	DOWN
DAB1 CALB1 CALB2 HindN	C1GALT1C1	14.1685	-1.87349	0.381865	2.1333e-07	1.13315e-06	DOWN
DAB1 CALB1 CALB2 HindN	C1GALT1P1	1.98952	6.00032	2.49782	1.37077e-05	5.65371e-05	UP
DAB1 CALB1 CALB2 HindN	C1orf122	148.577	-5.97123	0.286872	1.66751e-97	2.89965e-95	DOWN
DAB1 CALB1 CALB2 HindN	C1orf131	41.0186	-2.00979	0.285435	2.52861e-13	2.53745e-12	DOWN
DAB1 CALB1 CALB2 HindN	C1orf216	35.0898	-1.61504	0.358828	1.85856e-06	8.70213e-06	DOWN
DAB1 CALB1 CALB2 HindN	C1orf35	42.3966	-1.89307	0.2887	1.27895e-11	1.0948e-10	DOWN
DAB1 CALB1 CALB2 HindN	C1orf43	109.918	-2.31127	0.233357	2.40721e-24	4.96941e-23	DOWN
DAB1 CALB1 CALB2 HindN	C1orf50	44.2681	-1.52056	0.25925	1.53668e-09	1.05196e-08	DOWN
DAB1 CALB1 CALB2 HindN	C1orf52	105.883	-1.23861	0.217516	5.5278e-09	3.54956e-08	DOWN
DAB1 CALB1 CALB2 HindN	C1orf53	41.7001	-4.51816	0.378498	1.20137e-32	3.73632e-31	DOWN
DAB1 CALB1 CALB2 HindN	C1orf56	18.0372	-2.56501	0.399629	3.55707e-11	2.91604e-10	DOWN
DAB1 CALB1 CALB2 HindN	C1QBP	128.122	-4.39736	0.204518	7.0028e-103	1.50295e-100	DOWN
DAB1 CALB1 CALB2 HindN	C1QL1	107.815	-5.32539	0.538015	7.15277e-24	1.45145e-22	DOWN
DAB1 CALB1 CALB2 HindN	C1QL4	185.669	-2.31556	0.445898	3.43585e-08	2.00079e-07	DOWN
DAB1 CALB1 CALB2 HindN	C1QTNF3	53.6256	1.401	0.23865	1.43165e-09	9.84592e-09	UP
DAB1 CALB1 CALB2 HindN	C1QTNF3-AMACR	271.565	14.2249	3.21979	9.41756e-42	3.90862e-40	UP
DAB1 CALB1 CALB2 HindN	C1QTNF4	91.0935	-5.74113	0.344158	1.03931e-62	7.09444e-61	DOWN
DAB1 CALB1 CALB2 HindN	C1QTNF7	21.7761	-1.57214	0.408289	4.51101e-05	0.000171424	DOWN
DAB1 CALB1 CALB2 HindN	C20orf203	20.7096	1.8817	0.390559	5.50261e-07	2.76325e-06	UP
DAB1 CALB1 CALB2 HindN	C20orf27	38.0445	-2.24516	0.299311	1.98933e-14	2.18798e-13	DOWN
DAB1 CALB1 CALB2 HindN	C21orf62	21.3594	-1.08442	0.278269	4.70707e-05	0.000178306	DOWN
DAB1 CALB1 CALB2 HindN	C21orf62-AS1	30.9303	1.07025	0.298899	0.000192129	0.00064951	UP
DAB1 CALB1 CALB2 HindN	C22orf39	33.454	-1.33265	0.377935	0.000150591	0.000521105	DOWN
DAB1 CALB1 CALB2 HindN	C22orf46	9.913	8.84202	2.72161	4.21363e-14	4.50342e-13	UP
DAB1 CALB1 CALB2 HindN	C2CD3	132.798	1.40178	0.159923	7.08724e-19	1.07747e-17	UP
DAB1 CALB1 CALB2 HindN	C2CD5	321.408	1.14577	0.207433	1.59691e-08	9.69008e-08	UP
DAB1 CALB1 CALB2 HindN	C2CD5-AS1	74.5327	-1.73755	0.215333	1.93655e-16	2.49375e-15	DOWN
DAB1 CALB1 CALB2 HindN	C2orf15	4.1063	-2.73252	0.792445	0.000104737	0.000373077	DOWN
DAB1 CALB1 CALB2 HindN	C2orf42	167.335	3.3528	0.167725	1.25509e-89	1.71839e-87	UP
DAB1 CALB1 CALB2 HindN	C2orf49	56.9336	-1.23094	0.183793	1.1444e-11	9.85293e-11	DOWN
DAB1 CALB1 CALB2 HindN	C2orf49-DT	31.9699	-1.49469	0.282617	3.93415e-08	2.27153e-07	DOWN
DAB1 CALB1 CALB2 HindN	C2orf74	29.0878	-1.57405	0.312981	1.81929e-07	9.74553e-07	DOWN
DAB1 CALB1 CALB2 HindN	C2orf74-DT	15.0515	-1.87891	0.347625	1.60502e-08	9.73328e-08	DOWN
DAB1 CALB1 CALB2 HindN	C2orf80	38.4436	-1.44965	0.246762	2.05515e-09	1.38775e-08	DOWN
DAB1 CALB1 CALB2 HindN	C2orf81	8.69778	-6.66719	1.2929	5.89397e-13	5.73813e-12	DOWN
DAB1 CALB1 CALB2 HindN	C3orf14	148.561	-2.17511	0.159245	5.54322e-43	2.37511e-41	DOWN
DAB1 CALB1 CALB2 HindN	C3orf80	4.16244	-2.36284	0.716981	0.000147079	0.000510098	DOWN
DAB1 CALB1 CALB2 HindN	C3orf86P	3.61561	7.10547	2.56183	2.36926e-08	1.40405e-07	UP
DAB1 CALB1 CALB2 HindN	C4orf3	76.8231	-2.36894	0.227655	9.08908e-26	2.05047e-24	DOWN
DAB1 CALB1 CALB2 HindN	C4orf48	673.551	-8.99554	0.330801	1.57308e-160	1.70344e-157	DOWN
DAB1 CALB1 CALB2 HindN	C4orf50	38.5129	1.74922	0.53602	0.000271976	0.000892832	UP
DAB1 CALB1 CALB2 HindN	C5	11.1019	2.37894	0.434561	6.21214e-09	3.9623e-08	UP
DAB1 CALB1 CALB2 HindN	C5orf24	128.895	-1.17088	0.173938	1.0461e-11	9.0557e-11	DOWN
DAB1 CALB1 CALB2 HindN	C5orf49	11.6223	-1.3751	0.36261	6.07932e-05	0.000225553	DOWN
DAB1 CALB1 CALB2 HindN	C6orf136	16.5345	-1.41783	0.318913	3.25072e-06	1.4734e-05	DOWN
DAB1 CALB1 CALB2 HindN	C6orf163	8.61119	2.47456	0.459688	2.01202e-08	1.20615e-07	UP
DAB1 CALB1 CALB2 HindN	C6orf226	43.3436	-5.61359	0.416597	1.02431e-41	4.23649e-40	DOWN
DAB1 CALB1 CALB2 HindN	C6orf47	13.1309	-1.20796	0.331062	0.000118022	0.000416479	DOWN
DAB1 CALB1 CALB2 HindN	C6orf52	16.4735	-2.08826	0.332116	5.0972e-11	4.11072e-10	DOWN
DAB1 CALB1 CALB2 HindN	C8orf33	68.1687	-1.85128	0.244339	1.03253e-14	1.16083e-13	DOWN
DAB1 CALB1 CALB2 HindN	C8orf44-SGK3	29.0035	10.6368	2.88923	2.71588e-22	5.05471e-21	UP
DAB1 CALB1 CALB2 HindN	C8orf82	24.2022	-2.08885	0.282169	2.18692e-14	2.39536e-13	DOWN
DAB1 CALB1 CALB2 HindN	C9orf40	16.8528	-1.81302	0.366463	2.50728e-07	1.31856e-06	DOWN
DAB1 CALB1 CALB2 HindN	C9orf78	84.9434	-1.79868	0.208498	1.81951e-18	2.69902e-17	DOWN
DAB1 CALB1 CALB2 HindN	CA11	49.547	-1.20959	0.199388	5.1723e-10	3.74869e-09	DOWN
DAB1 CALB1 CALB2 HindN	CA5BP1	7.24533	8.18457	2.68962	9.06681e-11	7.12867e-10	UP
DAB1 CALB1 CALB2 HindN	CA5BP1-1	6.72499	7.99352	2.65329	9.30105e-11	7.30319e-10	UP
DAB1 CALB1 CALB2 HindN	CABIN1	187.819	1.52602	0.247851	2.72884e-10	2.04046e-09	UP
DAB1 CALB1 CALB2 HindN	CACFD1	34.6171	-1.11437	0.260561	1.01482e-05	4.27063e-05	DOWN
DAB1 CALB1 CALB2 HindN	CACNA1B	680.058	1.03023	0.20081	1.63719e-07	8.81221e-07	UP
DAB1 CALB1 CALB2 HindN	CACNA1C	1402.27	1.94913	0.176224	5.14449e-29	1.33505e-27	UP
DAB1 CALB1 CALB2 HindN	CACNA1D	990.058	1.47476	0.205328	2.2146e-13	2.23553e-12	UP
DAB1 CALB1 CALB2 HindN	CACNA1E	927.247	1.60427	0.223024	2.01118e-13	2.03882e-12	UP
DAB1 CALB1 CALB2 HindN	CACNA1H	63.2078	2.84997	0.280851	5.84271e-25	1.24765e-23	UP
DAB1 CALB1 CALB2 HindN	CACNA1I	30.728	1.9701	0.527288	5.028e-05	0.000189528	UP
DAB1 CALB1 CALB2 HindN	CACNA2D1-AS1	38.7261	-2.63788	0.2394	1.2209e-28	3.10742e-27	DOWN
DAB1 CALB1 CALB2 HindN	CACNA2D2	84.646	2.10905	0.202276	4.67729e-26	1.07555e-24	UP
DAB1 CALB1 CALB2 HindN	CACYBP	131.587	-2.51233	0.192311	8.40056e-40	3.33544e-38	DOWN
DAB1 CALB1 CALB2 HindN	CADM2-AS1	19.3419	-2.18755	0.303802	1.69469e-13	1.7305e-12	DOWN
DAB1 CALB1 CALB2 HindN	CADM2-AS2	16.6724	-1.83364	0.326285	4.87756e-09	3.1567e-08	DOWN
DAB1 CALB1 CALB2 HindN	CADM3	221.422	1.45779	0.139913	7.6388e-26	1.73209e-24	UP
DAB1 CALB1 CALB2 HindN	CAHM	7.16718	-4.32721	0.804721	1.4127e-08	8.64939e-08	DOWN
DAB1 CALB1 CALB2 HindN	CALHM6	6.88499	-5.38391	1.05494	7.7655e-10	5.50588e-09	DOWN
DAB1 CALB1 CALB2 HindN	CALM1	1122.07	-1.90871	0.180347	7.85487e-27	1.85642e-25	DOWN
DAB1 CALB1 CALB2 HindN	CALM2	1554.53	-2.8659	0.152449	1.60438e-79	1.66904e-77	DOWN
DAB1 CALB1 CALB2 HindN	CALM3	440.719	-1.33456	0.130732	6.29873e-25	1.34097e-23	DOWN
DAB1 CALB1 CALB2 HindN	CALR	202.203	-1.34313	0.198744	4.52275e-12	4.0521e-11	DOWN
DAB1 CALB1 CALB2 HindN	CALY	167.586	-3.36258	0.551186	8.79606e-11	6.93181e-10	DOWN
DAB1 CALB1 CALB2 HindN	CAMK2N1	424.615	-3.61773	0.282118	1.79354e-38	6.77138e-37	DOWN
DAB1 CALB1 CALB2 HindN	CAMK2N2	73.7221	-5.22166	0.407406	4.07633e-39	1.5663e-37	DOWN
DAB1 CALB1 CALB2 HindN	CAMLG	223.251	-3.26031	0.217163	1.73821e-51	9.34747e-50	DOWN
DAB1 CALB1 CALB2 HindN	CAMTA1	1981.63	1.29831	0.0935294	4.91241e-44	2.16319e-42	UP
DAB1 CALB1 CALB2 HindN	CAMTA1-DT	3.24755	-7.03359	2.66145	1.58279e-07	8.55027e-07	DOWN
DAB1 CALB1 CALB2 HindN	CAPN15	24.1002	1.53238	0.445783	0.000210274	0.000704947	UP
DAB1 CALB1 CALB2 HindN	CAPNS1	51.3147	-2.04239	0.288178	1.56825e-13	1.60551e-12	DOWN
DAB1 CALB1 CALB2 HindN	CAPRIN2	96.2021	1.61023	0.199063	1.16287e-16	1.52382e-15	UP
DAB1 CALB1 CALB2 HindN	CARD19	44.3265	-3.26526	0.332337	2.62157e-24	5.40724e-23	DOWN
DAB1 CALB1 CALB2 HindN	CARHSP1	96.4817	-2.07816	0.274222	3.20703e-15	3.75251e-14	DOWN
DAB1 CALB1 CALB2 HindN	CARMIL2	15.5912	-2.19545	0.361642	2.56988e-10	1.92705e-09	DOWN
DAB1 CALB1 CALB2 HindN	CARMIL3	31.4907	1.9323	0.309668	1.3281e-10	1.02293e-09	UP
DAB1 CALB1 CALB2 HindN	CARNMT1-AS1	15.5765	-1.08213	0.307026	0.000238947	0.000794258	DOWN
DAB1 CALB1 CALB2 HindN	CASC9	77.6662	1.72295	0.340519	6.19202e-08	3.48894e-07	UP
DAB1 CALB1 CALB2 HindN	CASP3	57.1792	-1.31125	0.220315	1.24173e-09	8.61028e-09	DOWN
DAB1 CALB1 CALB2 HindN	CASTOR3P-1	162.772	13.4053	3.14794	6.17274e-37	2.24509e-35	UP
DAB1 CALB1 CALB2 HindN	CATSPER2P1	2.18069	6.12446	2.58076	3.18393e-05	0.00012404	UP
DAB1 CALB1 CALB2 HindN	CATSPERE	24.2759	1.04007	0.293816	0.000217052	0.000725834	UP
DAB1 CALB1 CALB2 HindN	CAVIN2-AS1	87.3938	-2.36466	0.208805	4.16702e-30	1.15164e-28	DOWN
DAB1 CALB1 CALB2 HindN	CBARP	24.0862	-1.75214	0.360632	2.68864e-07	1.40742e-06	DOWN
DAB1 CALB1 CALB2 HindN	CBARP-DT	1.84531	-5.88427	2.59249	4.82664e-05	0.000182516	DOWN
DAB1 CALB1 CALB2 HindN	CBR1	22.1545	-2.87813	0.42423	8.30687e-13	7.96357e-12	DOWN
DAB1 CALB1 CALB2 HindN	CBX1	347.104	-1.788	0.142718	1.83105e-36	6.5497e-35	DOWN
DAB1 CALB1 CALB2 HindN	CBX3	382.034	-2.21545	0.169376	7.10299e-40	2.82968e-38	DOWN
DAB1 CALB1 CALB2 HindN	CBX3P2	2.0277	5.97421	2.51671	2.17687e-05	8.70274e-05	UP
DAB1 CALB1 CALB2 HindN	CBX3P4	1.94591	5.77643	2.60849	0.000171907	0.000587568	UP
DAB1 CALB1 CALB2 HindN	CBX4	50.7028	-1.51679	0.24334	9.40648e-11	7.37868e-10	DOWN
DAB1 CALB1 CALB2 HindN	CCDC106	18.9844	-2.68779	0.329137	4.69866e-17	6.34559e-16	DOWN
DAB1 CALB1 CALB2 HindN	CCDC107	80.5058	-3.72348	0.23437	1.37789e-57	8.48202e-56	DOWN
DAB1 CALB1 CALB2 HindN	CCDC112	303.392	-1.15619	0.165088	1.26569e-12	1.19086e-11	DOWN
DAB1 CALB1 CALB2 HindN	CCDC115	49.4489	-2.55041	0.310345	4.28786e-17	5.80397e-16	DOWN
DAB1 CALB1 CALB2 HindN	CCDC117	19.7831	-1.43254	0.275357	7.08908e-08	3.97372e-07	DOWN
DAB1 CALB1 CALB2 HindN	CCDC12	133.244	-1.13692	0.15103	2.06569e-14	2.27092e-13	DOWN
DAB1 CALB1 CALB2 HindN	CCDC124	64.184	-3.12899	0.272801	6.58491e-32	1.99837e-30	DOWN
DAB1 CALB1 CALB2 HindN	CCDC127	28.9163	-1.21621	0.268495	2.97377e-06	1.35431e-05	DOWN
DAB1 CALB1 CALB2 HindN	CCDC137	28.3908	-1.16205	0.243346	9.013e-07	4.38914e-06	DOWN
DAB1 CALB1 CALB2 HindN	CCDC142	15.6667	1.15567	0.297004	4.56705e-05	0.00017336	UP
DAB1 CALB1 CALB2 HindN	CCDC144A	5.67141	-2.77981	0.696253	7.28171e-06	3.13625e-05	DOWN
DAB1 CALB1 CALB2 HindN	CCDC144CP	18.5028	9.90487	2.82914	5.01215e-18	7.25422e-17	UP
DAB1 CALB1 CALB2 HindN	CCDC144NL	55.6756	-5.75444	0.494456	3.51699e-32	1.07971e-30	DOWN
DAB1 CALB1 CALB2 HindN	CCDC144NL-1	63.2212	11.8868	3.03892	9.24802e-25	1.94282e-23	UP
DAB1 CALB1 CALB2 HindN	CCDC146	109.619	1.2398	0.177526	1.10612e-12	1.04817e-11	UP
DAB1 CALB1 CALB2 HindN	CCDC149	92.8842	1.04919	0.283564	0.000105458	0.000375254	UP
DAB1 CALB1 CALB2 HindN	CCDC160	7.24267	-2.35267	0.653462	3.61425e-05	0.000139392	DOWN
DAB1 CALB1 CALB2 HindN	CCDC162P	14.0947	9.36851	2.78118	1.34968e-15	1.62885e-14	UP
DAB1 CALB1 CALB2 HindN	CCDC167	94.0601	-4.50782	0.238967	1.04815e-79	1.1e-77	DOWN
DAB1 CALB1 CALB2 HindN	CCDC17	3.16959	3.6625	1.26847	0.000228924	0.000762855	UP
DAB1 CALB1 CALB2 HindN	CCDC180	45.6756	1.84488	0.230296	1.35284e-16	1.76113e-15	UP
DAB1 CALB1 CALB2 HindN	CCDC184	90.0465	-1.63176	0.159155	3.29295e-25	7.15114e-24	DOWN
DAB1 CALB1 CALB2 HindN	CCDC200	12.8659	1.50373	0.411053	7.56619e-05	0.000276541	UP
DAB1 CALB1 CALB2 HindN	CCDC25	68.6301	-1.55222	0.233933	1.27583e-11	1.09253e-10	DOWN
DAB1 CALB1 CALB2 HindN	CCDC28B	88.4929	-4.00439	0.218752	1.30406e-76	1.28907e-74	DOWN
DAB1 CALB1 CALB2 HindN	CCDC34	36.0322	-1.57578	0.231298	3.82173e-12	3.45129e-11	DOWN
DAB1 CALB1 CALB2 HindN	CCDC38	11.2617	-2.00951	0.467496	5.11091e-06	2.25185e-05	DOWN
DAB1 CALB1 CALB2 HindN	CCDC40	65.396	1.15388	0.30969	7.59465e-05	0.000277368	UP
DAB1 CALB1 CALB2 HindN	CCDC51	12.9453	-2.65369	0.424754	4.27557e-11	3.47872e-10	DOWN
DAB1 CALB1 CALB2 HindN	CCDC57	111.763	1.06415	0.166195	9.67481e-11	7.56178e-10	UP
DAB1 CALB1 CALB2 HindN	CCDC59	88.878	-1.32909	0.372274	0.000142278	0.000494671	DOWN
DAB1 CALB1 CALB2 HindN	CCDC65	72.3112	-1.36537	0.21141	4.8571e-11	3.92772e-10	DOWN
DAB1 CALB1 CALB2 HindN	CCDC7	187.567	1.01289	0.20011	2.12377e-07	1.12884e-06	UP
DAB1 CALB1 CALB2 HindN	CCDC71L	31.6885	-1.49432	0.275758	1.46739e-08	8.952e-08	DOWN
DAB1 CALB1 CALB2 HindN	CCDC85B	61.6724	-7.53814	0.680201	1.27657e-31	3.81577e-30	DOWN
DAB1 CALB1 CALB2 HindN	CCDC85C	50.438	1.09091	0.293611	9.57541e-05	0.000343133	UP
DAB1 CALB1 CALB2 HindN	CCDC88A	789.924	1.11236	0.140834	1.54878e-15	1.86253e-14	UP
DAB1 CALB1 CALB2 HindN	CCDC90B	175.864	-1.4138	0.184946	1.0318e-14	1.16055e-13	DOWN
DAB1 CALB1 CALB2 HindN	CCDC92	213.677	1.16072	0.134969	3.56417e-18	5.22197e-17	UP
DAB1 CALB1 CALB2 HindN	CCDC93	145.037	1.03802	0.171056	9.03768e-10	6.36243e-09	UP
DAB1 CALB1 CALB2 HindN	CCK	5.24875	-4.56032	1.25973	6.10347e-06	2.65868e-05	DOWN
DAB1 CALB1 CALB2 HindN	CCNB1IP1	31.3835	-2.38541	0.452963	1.50885e-08	9.19316e-08	DOWN
DAB1 CALB1 CALB2 HindN	CCND3	15.1484	-1.60745	0.453836	8.16504e-05	0.000296427	DOWN
DAB1 CALB1 CALB2 HindN	CCNDBP1	26.4087	-1.62963	0.300754	1.98108e-08	1.18909e-07	DOWN
DAB1 CALB1 CALB2 HindN	CCNG1	56.5535	-1.50375	0.215388	6.49429e-13	6.28661e-12	DOWN
DAB1 CALB1 CALB2 HindN	CCNI	1253.32	-2.54637	0.161233	5.13576e-57	3.09745e-55	DOWN
DAB1 CALB1 CALB2 HindN	CCNO-DT	22.1744	-1.88365	0.343949	9.68572e-09	6.04514e-08	DOWN
DAB1 CALB1 CALB2 HindN	CCNQ	14.7181	-2.49999	0.363786	1.20055e-12	1.1318e-11	DOWN
DAB1 CALB1 CALB2 HindN	CCS	36.2295	-1.67552	0.287985	1.86858e-09	1.26752e-08	DOWN
DAB1 CALB1 CALB2 HindN	CCT2	353.525	-2.2443	0.126275	2.98939e-71	2.43891e-69	DOWN
DAB1 CALB1 CALB2 HindN	CCT3	204.689	-2.78168	0.141522	1.56869e-86	1.99844e-84	DOWN
DAB1 CALB1 CALB2 HindN	CCT4	175.872	-1.84512	0.134392	1.47125e-43	6.38425e-42	DOWN
DAB1 CALB1 CALB2 HindN	CCT5	214.2	-2.00817	0.118059	4.0196e-65	2.97388e-63	DOWN
DAB1 CALB1 CALB2 HindN	CCT6A	254.015	-1.54932	0.151036	6.71313e-25	1.42537e-23	DOWN
DAB1 CALB1 CALB2 HindN	CCT6P1	8.9735	8.70069	2.70009	6.15252e-14	6.5085e-13	UP
DAB1 CALB1 CALB2 HindN	CCT6P3	3.25051	6.87549	2.59107	4.81308e-07	2.43703e-06	UP
DAB1 CALB1 CALB2 HindN	CCT6P3-1	15.085	9.57317	2.78853	2.96366e-17	4.07639e-16	UP
DAB1 CALB1 CALB2 HindN	CCT7	154.803	-2.32282	0.178478	4.18939e-40	1.68588e-38	DOWN
DAB1 CALB1 CALB2 HindN	CCT8	219.304	-2.41241	0.15954	7.64046e-52	4.14621e-50	DOWN
DAB1 CALB1 CALB2 HindN	CCZ1	58.3009	-1.32943	0.20302	2.07639e-11	1.74053e-10	DOWN
DAB1 CALB1 CALB2 HindN	CCZ1P1	13.7793	9.30983	2.77217	1.32961e-15	1.60706e-14	UP
DAB1 CALB1 CALB2 HindN	CD151	30.5958	-1.80019	0.341245	1.46387e-08	8.93284e-08	DOWN
DAB1 CALB1 CALB2 HindN	CD24	819.327	-2.02146	0.32324	7.7825e-11	6.1657e-10	DOWN
DAB1 CALB1 CALB2 HindN	CD2AP	136.926	1.10885	0.156632	1.01715e-12	9.67716e-12	UP
DAB1 CALB1 CALB2 HindN	CD302	49.7282	-2.42929	0.44415	7.73236e-09	4.87839e-08	DOWN
DAB1 CALB1 CALB2 HindN	CD320	44.7475	-2.82909	0.246594	2.15127e-31	6.38229e-30	DOWN
DAB1 CALB1 CALB2 HindN	CD59	61.1167	-1.49869	0.197108	1.14129e-14	1.27828e-13	DOWN
DAB1 CALB1 CALB2 HindN	CD63	250.313	-4.24591	0.201958	7.68483e-100	1.46461e-97	DOWN
DAB1 CALB1 CALB2 HindN	CD63-AS1	5.21933	-2.95008	0.732024	4.29132e-06	1.91195e-05	DOWN
DAB1 CALB1 CALB2 HindN	CD68	5.8671	2.76727	0.632097	1.68196e-06	7.90789e-06	UP
DAB1 CALB1 CALB2 HindN	CD81	152.849	-3.82888	0.214271	1.85391e-73	1.62374e-71	DOWN
DAB1 CALB1 CALB2 HindN	CD99L2	102.844	1.17496	0.266784	3.9614e-06	1.77292e-05	UP
DAB1 CALB1 CALB2 HindN	CDC26	35.2217	-2.93076	0.289752	1.98538e-24	4.11642e-23	DOWN
DAB1 CALB1 CALB2 HindN	CDC34	51.6812	-3.09896	0.259421	8.94806e-34	2.90818e-32	DOWN
DAB1 CALB1 CALB2 HindN	CDC37L1	59.0888	-1.15703	0.255849	2.97031e-06	1.353e-05	DOWN
DAB1 CALB1 CALB2 HindN	CDC37L1-DT	7.28756	-3.55156	0.597438	5.79378e-10	4.16869e-09	DOWN
DAB1 CALB1 CALB2 HindN	CDC42	628.254	-2.08155	0.103069	4.15627e-91	6.07452e-89	DOWN
DAB1 CALB1 CALB2 HindN	CDC42EP2	5.37499	-2.40962	0.683592	7.32772e-05	0.000268319	DOWN
DAB1 CALB1 CALB2 HindN	CDC42EP5	2.23339	-2.83994	0.900786	0.000191547	0.000647909	DOWN
DAB1 CALB1 CALB2 HindN	CDH11	222.237	1.35998	0.188911	2.40591e-13	2.42146e-12	UP
DAB1 CALB1 CALB2 HindN	CDH18-AS1	16.9114	-1.82746	0.520705	0.000129827	0.000454565	DOWN
DAB1 CALB1 CALB2 HindN	CDH3	29.8887	1.44496	0.265694	2.83909e-08	1.66878e-07	UP
DAB1 CALB1 CALB2 HindN	CDH4	1073.26	1.88139	0.374866	1.26248e-07	6.88553e-07	UP
DAB1 CALB1 CALB2 HindN	CDH6	32.4493	1.3717	0.416013	0.000246832	0.000818608	UP
DAB1 CALB1 CALB2 HindN	CDH8	96.1888	1.06255	0.158665	1.13649e-11	9.79186e-11	UP
DAB1 CALB1 CALB2 HindN	CDIPT	25.09	-1.93176	0.275868	6.18104e-13	6.00534e-12	DOWN
DAB1 CALB1 CALB2 HindN	CDK14	350.417	1.18696	0.186834	8.23773e-11	6.5112e-10	UP
DAB1 CALB1 CALB2 HindN	CDK2AP1	33.6621	-2.45527	0.304739	1.3543e-16	1.76207e-15	DOWN
DAB1 CALB1 CALB2 HindN	CDK2AP2	19.3711	-2.45286	0.433604	1.16352e-09	8.09303e-09	DOWN
DAB1 CALB1 CALB2 HindN	CDK4	32.0575	-1.41534	0.324816	3.88126e-06	1.73901e-05	DOWN
DAB1 CALB1 CALB2 HindN	CDK5	41.1729	-3.29376	0.309047	8.03791e-28	1.97206e-26	DOWN
DAB1 CALB1 CALB2 HindN	CDK5R2	36.4506	-3.50542	0.394561	6.32987e-21	1.09115e-19	DOWN
DAB1 CALB1 CALB2 HindN	CDK5RAP2	207.6	1.22109	0.135236	8.41658e-20	1.35296e-18	UP
DAB1 CALB1 CALB2 HindN	CDKL4	15.8684	1.55379	0.421579	7.91435e-05	0.000287984	UP
DAB1 CALB1 CALB2 HindN	CDKL5	175.038	1.05242	0.20795	2.49899e-07	1.3145e-06	UP
DAB1 CALB1 CALB2 HindN	CDKN1B	60.0606	-1.18078	0.278267	9.29714e-06	3.93753e-05	DOWN
DAB1 CALB1 CALB2 HindN	CDKN1C	153.961	-4.7139	0.341648	4.03935e-44	1.79198e-42	DOWN
DAB1 CALB1 CALB2 HindN	CDKN2AIP	50.6306	-1.23728	0.302712	1.8292e-05	7.39093e-05	DOWN
DAB1 CALB1 CALB2 HindN	CDKN2AIPNL	52.0046	-2.73982	0.231393	2.62119e-33	8.37058e-32	DOWN
DAB1 CALB1 CALB2 HindN	CDKN2D	206.905	-5.11291	0.350938	3.0339e-50	1.58154e-48	DOWN
DAB1 CALB1 CALB2 HindN	CDO1	48.6717	-1.66444	0.256582	2.14785e-11	1.79853e-10	DOWN
DAB1 CALB1 CALB2 HindN	CDON	192.325	1.15462	0.293622	3.88101e-05	0.000149077	UP
DAB1 CALB1 CALB2 HindN	CDPF1	7.15869	-2.24684	0.485503	7.28772e-07	3.5975e-06	DOWN
DAB1 CALB1 CALB2 HindN	CDR1	1.92015	5.77875	2.4962	3.94403e-05	0.000151278	UP
DAB1 CALB1 CALB2 HindN	CDR1-1	3.01191	-6.79315	2.61903	2.89217e-07	1.50733e-06	DOWN
DAB1 CALB1 CALB2 HindN	CDV3	109.783	-1.59596	0.170273	3.98746e-21	6.93619e-20	DOWN
DAB1 CALB1 CALB2 HindN	CEACAMP5	4.0921	7.34832	2.63413	4.90377e-08	2.79881e-07	UP
DAB1 CALB1 CALB2 HindN	CEBPB	6.10285	-3.91993	1.02617	4.07703e-06	1.82262e-05	DOWN
DAB1 CALB1 CALB2 HindN	CEBPZOS	86.3888	-1.1311	0.194402	4.15273e-09	2.70598e-08	DOWN
DAB1 CALB1 CALB2 HindN	CELF2-AS2	33.5171	-1.65132	0.353051	1.18576e-06	5.68723e-06	DOWN
DAB1 CALB1 CALB2 HindN	CELF2-DT	36.5816	-1.71738	0.427661	1.95348e-05	7.86334e-05	DOWN
DAB1 CALB1 CALB2 HindN	CELF3	314.587	1.38964	0.179066	3.66103e-15	4.25239e-14	UP
DAB1 CALB1 CALB2 HindN	CELF4	2465.03	1.28033	0.286123	3.61097e-06	1.62525e-05	UP
DAB1 CALB1 CALB2 HindN	CELSR1P1	5.3695	7.79973	2.64774	8.85966e-10	6.24633e-09	UP
DAB1 CALB1 CALB2 HindN	CELSR2	100.816	1.21115	0.220106	1.75616e-08	1.05943e-07	UP
DAB1 CALB1 CALB2 HindN	CELSR3	106.187	2.30889	0.312564	2.27892e-14	2.4904e-13	UP
DAB1 CALB1 CALB2 HindN	CEND1	23.5215	-1.45835	0.340454	5.89067e-06	2.57398e-05	DOWN
DAB1 CALB1 CALB2 HindN	CENPB	20.9879	-1.074	0.2518	1.17027e-05	4.86464e-05	DOWN
DAB1 CALB1 CALB2 HindN	CENPBD2P	23.7936	10.273	2.85735	3.42571e-20	5.62833e-19	UP
DAB1 CALB1 CALB2 HindN	CENPH	10.2768	-2.01101	0.556547	6.25793e-05	0.000231567	DOWN
DAB1 CALB1 CALB2 HindN	CENPP	132.2	1.13342	0.204477	1.19725e-08	7.38915e-08	UP
DAB1 CALB1 CALB2 HindN	CENPS	17.4629	-1.47272	0.2929	1.98922e-07	1.05969e-06	DOWN
DAB1 CALB1 CALB2 HindN	CENPV	187.159	-3.66424	0.255064	2.21665e-47	1.0777e-45	DOWN
DAB1 CALB1 CALB2 HindN	CENPVL3	3.58837	-3.42009	0.887888	9.78345e-06	4.12588e-05	DOWN
DAB1 CALB1 CALB2 HindN	CENPW	9.18904	-1.60183	0.487271	0.000285879	0.000933072	DOWN
DAB1 CALB1 CALB2 HindN	CENPX	81.0974	-3.96996	0.243437	7.64885e-62	5.10416e-60	DOWN
DAB1 CALB1 CALB2 HindN	CEP120	71.063	1.26818	0.192564	1.83155e-11	1.54563e-10	UP
DAB1 CALB1 CALB2 HindN	CEP128	70.421	1.03981	0.218688	9.91167e-07	4.80126e-06	UP
DAB1 CALB1 CALB2 HindN	CEP170B	40.4644	1.75948	0.266124	1.60968e-11	1.3676e-10	UP
DAB1 CALB1 CALB2 HindN	CEP170P1	4.33127	7.19465	2.5948	3.23537e-08	1.89051e-07	UP
DAB1 CALB1 CALB2 HindN	CEP19	28.0933	-2.0457	0.255614	2.95968e-16	3.76446e-15	DOWN
DAB1 CALB1 CALB2 HindN	CEP192	125.685	1.32089	0.152277	1.525e-18	2.27347e-17	UP
DAB1 CALB1 CALB2 HindN	CEP20	36.5783	-1.37176	0.286565	7.72021e-07	3.79135e-06	DOWN
DAB1 CALB1 CALB2 HindN	CEP250	96.5073	1.44992	0.21068	2.51137e-12	2.29932e-11	UP
DAB1 CALB1 CALB2 HindN	CEP95	205.523	1.03207	0.217749	1.11413e-06	5.36202e-06	UP
DAB1 CALB1 CALB2 HindN	CERS1	10.4904	-2.52455	0.450997	4.7212e-09	3.06133e-08	DOWN
DAB1 CALB1 CALB2 HindN	CERS6-AS1	11.3763	-1.46669	0.393827	7.70989e-05	0.000281232	DOWN
DAB1 CALB1 CALB2 HindN	CES5AP1	17.3501	9.7548	2.86798	2.34578e-14	2.55994e-13	UP
DAB1 CALB1 CALB2 HindN	CETN2	55.3394	-3.05437	0.267703	1.0387e-31	3.12041e-30	DOWN
DAB1 CALB1 CALB2 HindN	CETN3	32.8534	-1.27861	0.214473	1.03546e-09	7.24243e-09	DOWN
DAB1 CALB1 CALB2 HindN	CFAP161	62.1758	1.20219	0.29249	1.53736e-05	6.29719e-05	UP
DAB1 CALB1 CALB2 HindN	CFAP206	14.3768	-4.97891	0.684716	3.41081e-14	3.67506e-13	DOWN
DAB1 CALB1 CALB2 HindN	CFAP276	8.38707	-1.7349	0.475196	7.76511e-05	0.000283073	DOWN
DAB1 CALB1 CALB2 HindN	CFAP298	89.1411	-1.88958	0.235272	3.92203e-16	4.94363e-15	DOWN
DAB1 CALB1 CALB2 HindN	CFAP298-TCP10L	3.97703	7.10712	2.6802	1.09145e-06	5.25816e-06	UP
DAB1 CALB1 CALB2 HindN	CFAP36	86.134	-1.93135	0.19788	3.64887e-23	7.07874e-22	DOWN
DAB1 CALB1 CALB2 HindN	CFAP410	15.3931	-1.47031	0.333787	3.81963e-06	1.7143e-05	DOWN
DAB1 CALB1 CALB2 HindN	CFAP44	32.4104	1.44879	0.339036	6.19192e-06	2.69277e-05	UP
DAB1 CALB1 CALB2 HindN	CFAP91	57.215	1.11864	0.287018	5.63291e-05	0.000210333	UP
DAB1 CALB1 CALB2 HindN	CFH	8.82956	-2.38513	0.591966	1.00659e-05	4.23748e-05	DOWN
DAB1 CALB1 CALB2 HindN	CFL1	1095.4	-3.43613	0.191015	8.59677e-74	7.64182e-72	DOWN
DAB1 CALB1 CALB2 HindN	CFL1P1-1	7.29157	8.22252	2.69569	8.63914e-11	6.8149e-10	UP
DAB1 CALB1 CALB2 HindN	CFL2	43.3375	-1.37198	0.295614	9.42053e-07	4.57264e-06	DOWN
DAB1 CALB1 CALB2 HindN	CFTR	21.4601	-2.24817	0.395612	3.8441e-09	2.51588e-08	DOWN
DAB1 CALB1 CALB2 HindN	CGRRF1	36.8319	-1.21463	0.298217	1.85331e-05	7.48201e-05	DOWN
DAB1 CALB1 CALB2 HindN	CHAC2	8.24107	-2.68362	0.513936	4.76908e-08	2.72609e-07	DOWN
DAB1 CALB1 CALB2 HindN	CHASERR	348.833	-3.14845	0.310256	4.39983e-25	9.48571e-24	DOWN
DAB1 CALB1 CALB2 HindN	CHCHD1	75.2843	-4.69204	0.275591	5.33346e-66	4.03362e-64	DOWN
DAB1 CALB1 CALB2 HindN	CHCHD10	40.1045	-4.39869	1.04358	1.12063e-06	5.39109e-06	DOWN
DAB1 CALB1 CALB2 HindN	CHCHD2	222.3	-3.92611	1.13157	2.61889e-05	0.000103192	DOWN
DAB1 CALB1 CALB2 HindN	CHCHD4	12.6553	-2.35083	0.422121	5.32268e-09	3.42567e-08	DOWN
DAB1 CALB1 CALB2 HindN	CHCHD5	49.6776	-3.48376	0.30656	6.46733e-31	1.86753e-29	DOWN
DAB1 CALB1 CALB2 HindN	CHD1L	30.7654	4.69546	0.446185	7.38341e-27	1.7502e-25	UP
DAB1 CALB1 CALB2 HindN	CHD2	688.771	1.13004	0.252095	3.59626e-06	1.61924e-05	UP
DAB1 CALB1 CALB2 HindN	CHD7	251.87	1.22272	0.348813	0.000187472	0.000635298	UP
DAB1 CALB1 CALB2 HindN	CHDH	18.1164	-2.56709	0.41031	8.50821e-11	6.7183e-10	DOWN
DAB1 CALB1 CALB2 HindN	CHGA	40.6013	-1.56103	0.342082	2.04189e-06	9.51192e-06	DOWN
DAB1 CALB1 CALB2 HindN	CHID1	54.8997	-1.24205	0.201639	2.95416e-10	2.20272e-09	DOWN
DAB1 CALB1 CALB2 HindN	CHMP1B2P	2.46458	6.22081	2.61987	3.41543e-05	0.000132302	UP
DAB1 CALB1 CALB2 HindN	CHMP2A	133.598	-3.42644	0.205698	2.25939e-62	1.52913e-60	DOWN
DAB1 CALB1 CALB2 HindN	CHMP3-AS1	13.8212	-2.40026	0.460194	2.06463e-08	1.23427e-07	DOWN
DAB1 CALB1 CALB2 HindN	CHMP4A	63.2615	-1.49328	0.2115	5.72056e-13	5.57614e-12	DOWN
DAB1 CALB1 CALB2 HindN	CHMP4B	53.5186	-1.2942	0.195228	2.04414e-11	1.71531e-10	DOWN
DAB1 CALB1 CALB2 HindN	CHMP5	163.976	-2.46108	0.200584	2.58187e-35	8.9013e-34	DOWN
DAB1 CALB1 CALB2 HindN	CHN2	124.825	5.02411	0.333599	8.10948e-54	4.56719e-52	UP
DAB1 CALB1 CALB2 HindN	CHPF	17.5716	-2.56726	0.401092	1.72712e-11	1.46196e-10	DOWN
DAB1 CALB1 CALB2 HindN	CHRAC1	19.2415	-1.61306	0.404029	2.2371e-05	8.9121e-05	DOWN
DAB1 CALB1 CALB2 HindN	CHRM2	121.019	1.56149	0.337433	1.26763e-06	6.05551e-06	UP
DAB1 CALB1 CALB2 HindN	CHRM3-AS2	10.8243	-2.16992	0.536735	1.07504e-05	4.50174e-05	DOWN
DAB1 CALB1 CALB2 HindN	CHRM5	19.8708	-1.21718	0.356023	0.000253279	0.000837107	DOWN
DAB1 CALB1 CALB2 HindN	CHRNA4	46.1373	1.59124	0.332198	6.1812e-07	3.08064e-06	UP
DAB1 CALB1 CALB2 HindN	CHRNB1	18.0686	-2.14205	0.343107	5.74262e-11	4.60783e-10	DOWN
DAB1 CALB1 CALB2 HindN	CHST11	227.261	1.31221	0.16467	7.9846e-16	9.8456e-15	UP
DAB1 CALB1 CALB2 HindN	CHST15	22.8091	2.18917	0.376253	5.01557e-10	3.64398e-09	UP
DAB1 CALB1 CALB2 HindN	CHTF8	9.41388	3.18416	0.537778	3.82808e-10	2.82254e-09	UP
DAB1 CALB1 CALB2 HindN	CHURC1	139.294	-1.75648	0.150804	7.95736e-32	2.40569e-30	DOWN
DAB1 CALB1 CALB2 HindN	CHURC1-FNTB	12.7462	9.18973	2.75094	1.04157e-15	1.27248e-14	UP
DAB1 CALB1 CALB2 HindN	CIAO2A	30.8675	-2.06742	0.336773	1.46793e-10	1.12482e-09	DOWN
DAB1 CALB1 CALB2 HindN	CIAO2B	151.171	-4.50356	0.226376	3.26955e-90	4.6641e-88	DOWN
DAB1 CALB1 CALB2 HindN	CIAPIN1	53.8466	-1.74579	0.24404	1.71168e-13	1.74711e-12	DOWN
DAB1 CALB1 CALB2 HindN	CIB1	7.0748	-2.87259	0.588307	1.36226e-07	7.40603e-07	DOWN
DAB1 CALB1 CALB2 HindN	CIB2	30.6244	-2.16827	0.36067	1.77106e-10	1.34541e-09	DOWN
DAB1 CALB1 CALB2 HindN	CIBAR1	93.2496	-1.07133	0.185846	4.34756e-09	2.82829e-08	DOWN
DAB1 CALB1 CALB2 HindN	CIC	100.09	1.57857	0.215341	7.25933e-14	7.64879e-13	UP
DAB1 CALB1 CALB2 HindN	CIDECP1	4.48064	7.40535	2.59915	5.48638e-09	3.52392e-08	UP
DAB1 CALB1 CALB2 HindN	CIRBP	582.397	-3.32867	0.194396	2.63576e-66	2.00612e-64	DOWN
DAB1 CALB1 CALB2 HindN	CISD1	108.509	-2.65096	0.298802	1.24369e-19	1.98583e-18	DOWN
DAB1 CALB1 CALB2 HindN	CISD2	125.704	-1.72974	0.202503	4.8521e-18	7.02684e-17	DOWN
DAB1 CALB1 CALB2 HindN	CISD3	11.2599	-1.61631	0.404932	1.76201e-05	7.14127e-05	DOWN
DAB1 CALB1 CALB2 HindN	CITED1	6.99002	-3.91733	0.642304	1.34497e-10	1.03559e-09	DOWN
DAB1 CALB1 CALB2 HindN	CITED2	72.7993	-1.22479	0.213736	3.55676e-09	2.34004e-08	DOWN
DAB1 CALB1 CALB2 HindN	CITED4	11.7193	-9.35642	2.87791	2.22801e-15	2.642e-14	DOWN
DAB1 CALB1 CALB2 HindN	CKAP4	61.4259	-1.84214	0.219826	1.97019e-17	2.74479e-16	DOWN
DAB1 CALB1 CALB2 HindN	CKB	575.48	-4.02536	0.126442	5.05213e-223	3.00892e-219	DOWN
DAB1 CALB1 CALB2 HindN	CKLF	57.1319	-1.0865	0.266568	2.45049e-05	9.70055e-05	DOWN
DAB1 CALB1 CALB2 HindN	CKS1B	9.1897	-4.05849	0.668482	7.4443e-11	5.90561e-10	DOWN
DAB1 CALB1 CALB2 HindN	CKS2	9.83371	-2.78692	0.473762	5.44794e-10	3.93648e-09	DOWN
DAB1 CALB1 CALB2 HindN	CLASP1	738.3	1.20974	0.14741	1.09411e-16	1.43688e-15	UP
DAB1 CALB1 CALB2 HindN	CLASP1-AS1	24.3585	-1.70299	0.322267	3.79801e-08	2.19772e-07	DOWN
DAB1 CALB1 CALB2 HindN	CLCC1	75.5859	2.33794	0.20418	3.84821e-31	1.12348e-29	UP
DAB1 CALB1 CALB2 HindN	CLCN2	21.0652	1.40422	0.332581	9.74685e-06	4.11263e-05	UP
DAB1 CALB1 CALB2 HindN	CLCN6	124.338	1.18825	0.267588	4.27698e-06	1.90592e-05	UP
DAB1 CALB1 CALB2 HindN	CLDND2	2.64344	-3.93672	1.18915	4.41641e-05	0.000168071	DOWN
DAB1 CALB1 CALB2 HindN	CLEC11A	37.1921	-5.37523	0.424973	3.35212e-36	1.19013e-34	DOWN
DAB1 CALB1 CALB2 HindN	CLEC16A	236.434	1.42126	0.142485	1.18074e-23	2.35388e-22	UP
DAB1 CALB1 CALB2 HindN	CLEC2D	26.6016	1.29931	0.252352	1.08479e-07	5.96561e-07	UP
DAB1 CALB1 CALB2 HindN	CLIC1	18.3149	-2.7466	0.660722	2.45108e-06	1.12944e-05	DOWN
DAB1 CALB1 CALB2 HindN	CLIP4	70.7116	1.3319	0.203663	3.66403e-11	2.99753e-10	UP
DAB1 CALB1 CALB2 HindN	CLN5	36.6702	-1.21504	0.236001	1.28321e-07	6.99219e-07	DOWN
DAB1 CALB1 CALB2 HindN	CLN8-AS1	7.07217	-3.57979	0.720894	4.08345e-08	2.35146e-07	DOWN
DAB1 CALB1 CALB2 HindN	CLPP	63.9742	-3.21491	0.236907	1.64938e-43	7.13123e-42	DOWN
DAB1 CALB1 CALB2 HindN	CLPTM1L	43.5244	-1.37243	0.201469	4.83234e-12	4.31811e-11	DOWN
DAB1 CALB1 CALB2 HindN	CLSTN2	895.814	1.51719	0.262299	2.82774e-09	1.87699e-08	UP
DAB1 CALB1 CALB2 HindN	CLTA	327.007	-2.54762	0.161739	2.76255e-57	1.68376e-55	DOWN
DAB1 CALB1 CALB2 HindN	CLTB	131.692	-3.21805	0.177504	3.54762e-73	3.07327e-71	DOWN
DAB1 CALB1 CALB2 HindN	CLUHP3	2.73705	6.52559	2.52133	7.50337e-07	3.69553e-06	UP
DAB1 CALB1 CALB2 HindN	CMAHP	4.12004	7.26506	2.58101	9.41777e-09	5.88715e-08	UP
DAB1 CALB1 CALB2 HindN	CMAS	103.294	-1.69488	0.183839	1.34386e-20	2.27539e-19	DOWN
DAB1 CALB1 CALB2 HindN	CMBL	8.81501	-2.00536	0.484588	5.252e-06	2.31187e-05	DOWN
DAB1 CALB1 CALB2 HindN	CMC4	8.65266	-3.99533	0.658022	9.97056e-11	7.78272e-10	DOWN
DAB1 CALB1 CALB2 HindN	CMIP	797.194	1.46563	0.0983135	1.50581e-50	7.97177e-49	UP
DAB1 CALB1 CALB2 HindN	CNBP	131.49	-1.57727	0.200202	1.2188e-15	1.4814e-14	DOWN
DAB1 CALB1 CALB2 HindN	CNIH1	99.0704	-1.05631	0.171899	4.34531e-10	3.17638e-09	DOWN
DAB1 CALB1 CALB2 HindN	CNIH2	125.234	-2.68548	0.44384	1.55517e-10	1.18746e-09	DOWN
DAB1 CALB1 CALB2 HindN	CNKSR2	576.984	1.0843	0.215829	2.74365e-07	1.43401e-06	UP
DAB1 CALB1 CALB2 HindN	CNOT1	153.345	1.05168	0.132509	9.46927e-16	1.15983e-14	UP
DAB1 CALB1 CALB2 HindN	CNOT11	25.322	-1.12953	0.306941	0.000101347	0.000361978	DOWN
DAB1 CALB1 CALB2 HindN	CNPPD1	20.0729	-1.32853	0.315373	1.01254e-05	4.26179e-05	DOWN
DAB1 CALB1 CALB2 HindN	CNPY1	3.19148	6.90761	2.58428	3.07493e-07	1.59629e-06	UP
DAB1 CALB1 CALB2 HindN	CNPY2	143.256	-2.91968	0.199877	3.27218e-49	1.66566e-47	DOWN
DAB1 CALB1 CALB2 HindN	CNRIP1	85.2491	-1.38372	0.198511	1.0775e-12	1.02341e-11	DOWN
DAB1 CALB1 CALB2 HindN	CNTD1	6.27163	-2.25859	0.515988	2.38714e-06	1.10168e-05	DOWN
DAB1 CALB1 CALB2 HindN	CNTN4-AS1	15.2727	-2.10738	0.544205	2.21141e-05	8.82304e-05	DOWN
DAB1 CALB1 CALB2 HindN	CNTN4-AS2	46.7517	-2.06319	0.304256	2.64204e-12	2.4134e-11	DOWN
DAB1 CALB1 CALB2 HindN	CNTNAP1	26.3978	1.20589	0.273379	6.01759e-06	2.62319e-05	UP
DAB1 CALB1 CALB2 HindN	CNTNAP3P2	3.27039	6.75836	2.54053	2.05275e-07	1.09182e-06	UP
DAB1 CALB1 CALB2 HindN	CNTROB	29.0258	1.10036	0.278538	3.26699e-05	0.000126924	UP
DAB1 CALB1 CALB2 HindN	COA3	115.614	-4.78754	0.261543	4.36923e-76	4.28346e-74	DOWN
DAB1 CALB1 CALB2 HindN	COA4	39.1572	-2.76888	0.285124	1.4949e-23	2.96775e-22	DOWN
DAB1 CALB1 CALB2 HindN	COA6	35.7852	-2.06252	0.261236	5.71851e-16	7.12884e-15	DOWN
DAB1 CALB1 CALB2 HindN	COA6-AS1	3.37213	-2.98509	0.869297	5.25647e-05	0.000197485	DOWN
DAB1 CALB1 CALB2 HindN	COA8	111.236	-3.42933	0.244064	4.91204e-46	2.30808e-44	DOWN
DAB1 CALB1 CALB2 HindN	COIL	74.4944	-1.65196	0.240149	2.21718e-12	2.03859e-11	DOWN
DAB1 CALB1 CALB2 HindN	COL11A2	15.8327	1.66153	0.349011	6.02129e-07	3.00598e-06	UP
DAB1 CALB1 CALB2 HindN	COL15A1	24.4451	1.39795	0.375704	9.08167e-05	0.000326669	UP
DAB1 CALB1 CALB2 HindN	COL19A1	17.769	2.04207	0.510153	6.92355e-06	2.99455e-05	UP
DAB1 CALB1 CALB2 HindN	COL26A1	73.161	1.16324	0.196459	1.46488e-09	1.00628e-08	UP
DAB1 CALB1 CALB2 HindN	COL27A1	8.67598	1.75947	0.520312	0.000146779	0.000509279	UP
DAB1 CALB1 CALB2 HindN	COL7A1	22.3157	2.86452	0.359575	3.26329e-16	4.13517e-15	UP
DAB1 CALB1 CALB2 HindN	COLQ	32.4666	1.40301	0.290901	6.58573e-07	3.27131e-06	UP
DAB1 CALB1 CALB2 HindN	COMMD2	99.6335	-1.35268	0.182787	4.92137e-14	5.23868e-13	DOWN
DAB1 CALB1 CALB2 HindN	COMMD3	88.3513	-2.90389	0.290918	7.51493e-24	1.52235e-22	DOWN
DAB1 CALB1 CALB2 HindN	COMMD4	29.3033	-1.97744	0.294057	3.11966e-12	2.83446e-11	DOWN
DAB1 CALB1 CALB2 HindN	COMMD6	289.452	-5.17919	0.348971	3.26413e-50	1.69785e-48	DOWN
DAB1 CALB1 CALB2 HindN	COMMD7	92.7111	-2.48918	0.193504	1.11455e-38	4.22802e-37	DOWN
DAB1 CALB1 CALB2 HindN	COMMD9	78.4836	-1.67483	0.205698	1.14281e-16	1.49919e-15	DOWN
DAB1 CALB1 CALB2 HindN	COMTD1	36.0905	-3.25548	0.588029	2.38363e-09	1.59976e-08	DOWN
DAB1 CALB1 CALB2 HindN	COPB2-DT	465.095	1.21918	0.162876	2.69043e-14	2.92001e-13	UP
DAB1 CALB1 CALB2 HindN	COPE	211.536	-3.16029	0.160565	3.23506e-87	4.18852e-85	DOWN
DAB1 CALB1 CALB2 HindN	COPRS	55.6834	-4.44524	0.289368	2.25351e-54	1.28127e-52	DOWN
DAB1 CALB1 CALB2 HindN	COPS3	126.313	-1.08096	0.162763	1.92658e-11	1.62179e-10	DOWN
DAB1 CALB1 CALB2 HindN	COPS4	110.432	-1.02822	0.171657	1.19422e-09	8.29928e-09	DOWN
DAB1 CALB1 CALB2 HindN	COPS5	75.8997	-2.25114	0.222798	9.91098e-25	2.07843e-23	DOWN
DAB1 CALB1 CALB2 HindN	COPS6	107.362	-2.52741	0.16568	3.71941e-53	2.07027e-51	DOWN
DAB1 CALB1 CALB2 HindN	COPS7A	22.3239	-1.33273	0.303197	4.30307e-06	1.91683e-05	DOWN
DAB1 CALB1 CALB2 HindN	COPS8	111.064	-1.13897	0.148551	8.64529e-15	9.79348e-14	DOWN
DAB1 CALB1 CALB2 HindN	COPS9	166.541	-5.06217	0.242939	6.73545e-98	1.19745e-95	DOWN
DAB1 CALB1 CALB2 HindN	COPZ1	83.2383	-2.03888	0.23185	2.75284e-19	4.3032e-18	DOWN
DAB1 CALB1 CALB2 HindN	COQ10A	14.1091	-1.32134	0.382584	0.000239139	0.000794671	DOWN
DAB1 CALB1 CALB2 HindN	COQ3	30.1303	-1.47916	0.264683	8.31547e-09	5.21864e-08	DOWN
DAB1 CALB1 CALB2 HindN	COQ4	59.898	-1.15262	0.212358	2.19209e-08	1.30588e-07	DOWN
DAB1 CALB1 CALB2 HindN	COQ5	26.8327	-1.71526	0.318614	3.38361e-08	1.9723e-07	DOWN
DAB1 CALB1 CALB2 HindN	COQ6	18.838	-1.14417	0.256566	4.41733e-06	1.96405e-05	DOWN
DAB1 CALB1 CALB2 HindN	CORO1A	29.5644	-2.50435	0.351617	2.43297e-13	2.44456e-12	DOWN
DAB1 CALB1 CALB2 HindN	CORO1B	14.2113	-1.75008	0.369143	4.26464e-07	2.17412e-06	DOWN
DAB1 CALB1 CALB2 HindN	CORO2B	114.861	1.26359	0.275682	2.00508e-06	9.35325e-06	UP
DAB1 CALB1 CALB2 HindN	CORT	4.79347	-2.73305	0.687565	9.43664e-06	3.99377e-05	DOWN
DAB1 CALB1 CALB2 HindN	COTL1	107.37	-1.96572	0.201004	2.27973e-23	4.47732e-22	DOWN
DAB1 CALB1 CALB2 HindN	COX10-DT	201.95	1.00144	0.172285	2.77271e-09	1.84304e-08	UP
DAB1 CALB1 CALB2 HindN	COX14	46.6068	-4.0071	0.292832	1.10083e-42	4.68303e-41	DOWN
DAB1 CALB1 CALB2 HindN	COX17	74.1081	-2.88956	0.263889	4.56438e-29	1.19099e-27	DOWN
DAB1 CALB1 CALB2 HindN	COX20	180.086	-2.07883	0.202727	6.57567e-25	1.39743e-23	DOWN
DAB1 CALB1 CALB2 HindN	COX4I1	509.075	-4.60811	0.236684	1.05557e-85	1.32351e-83	DOWN
DAB1 CALB1 CALB2 HindN	COX5A	253.096	-4.32254	0.168221	2.54484e-147	1.95567e-144	DOWN
DAB1 CALB1 CALB2 HindN	COX5B	290.511	-5.74062	0.275536	3.17727e-100	6.20426e-98	DOWN
DAB1 CALB1 CALB2 HindN	COX6A1	423.93	-5.92212	0.236107	6.3099e-140	3.95581e-137	DOWN
DAB1 CALB1 CALB2 HindN	COX6B1	310.393	-5.54119	0.272169	5.96281e-94	9.40743e-92	DOWN
DAB1 CALB1 CALB2 HindN	COX6C	469.276	-4.0225	0.204396	1.35891e-87	1.77875e-85	DOWN
DAB1 CALB1 CALB2 HindN	COX7A2	571.616	-4.70532	0.18096	2.6308e-151	2.23834e-148	DOWN
DAB1 CALB1 CALB2 HindN	COX7A2L	222.357	-2.70003	0.190688	1.089e-46	5.23047e-45	DOWN
DAB1 CALB1 CALB2 HindN	COX7B	266.751	-4.22582	0.232136	5.91639e-76	5.7529e-74	DOWN
DAB1 CALB1 CALB2 HindN	COX7C	666.066	-5.43188	0.193174	2.71159e-178	4.03738e-175	DOWN
DAB1 CALB1 CALB2 HindN	COX8A	261.759	-5.30654	0.242026	5.98056e-109	1.46881e-106	DOWN
DAB1 CALB1 CALB2 HindN	CP	4.02827	-2.34442	0.64024	4.67694e-05	0.000177249	DOWN
DAB1 CALB1 CALB2 HindN	CPB2	8.05961	-2.25	0.529994	2.85515e-06	1.30403e-05	DOWN
DAB1 CALB1 CALB2 HindN	CPEB2	129.09	1.07368	0.23604	3.27221e-06	1.48258e-05	UP
DAB1 CALB1 CALB2 HindN	CPEB2-DT	34.7182	1.29206	0.340338	7.96021e-05	0.000289565	UP
DAB1 CALB1 CALB2 HindN	CPLX2	80.4794	1.47954	0.225378	2.64547e-11	2.1944e-10	UP
DAB1 CALB1 CALB2 HindN	CPSF1P1	5.09456	7.70331	2.64429	2.2062e-09	1.48554e-08	UP
DAB1 CALB1 CALB2 HindN	CPT1B	20.7437	1.84419	0.367508	1.36835e-07	7.43573e-07	UP
DAB1 CALB1 CALB2 HindN	CPTP	13.5135	-1.82725	0.342563	2.38619e-08	1.41338e-07	DOWN
DAB1 CALB1 CALB2 HindN	CRABP1	233.038	-3.35504	1.1949	0.000260867	0.000859768	DOWN
DAB1 CALB1 CALB2 HindN	CRACR2A	7.05846	1.90525	0.478913	1.65703e-05	6.75141e-05	UP
DAB1 CALB1 CALB2 HindN	CRACR2B	17.9801	-2.24715	0.624805	4.39067e-05	0.000167145	DOWN
DAB1 CALB1 CALB2 HindN	CRADD	135.894	1.00822	0.178165	7.06673e-09	4.47622e-08	UP
DAB1 CALB1 CALB2 HindN	CRAMP1	66.9286	1.4835	0.20014	6.59534e-14	6.97384e-13	UP
DAB1 CALB1 CALB2 HindN	CREB3	48.7724	-2.13377	0.211219	6.725e-25	1.42662e-23	DOWN
DAB1 CALB1 CALB2 HindN	CREB3L2	60.0026	1.15387	0.33196	0.000238069	0.000791841	UP
DAB1 CALB1 CALB2 HindN	CREBBP	440.797	1.16503	0.227468	1.40287e-07	7.6146e-07	UP
DAB1 CALB1 CALB2 HindN	CREG1	33.9162	-1.09055	0.290632	8.09191e-05	0.000294086	DOWN
DAB1 CALB1 CALB2 HindN	CRELD2	22.3361	-1.72977	0.261065	8.32009e-12	7.26042e-11	DOWN
DAB1 CALB1 CALB2 HindN	CRIM1	507.78	1.08771	0.31377	0.000279175	0.00091382	UP
DAB1 CALB1 CALB2 HindN	CRIM1-DT	53.325	-5.92009	0.442928	9.86087e-40	3.8829e-38	DOWN
DAB1 CALB1 CALB2 HindN	CRIP1	12.6506	-3.16499	0.729817	1.15887e-06	5.56383e-06	DOWN
DAB1 CALB1 CALB2 HindN	CRIP2	134.92	-3.28937	0.163283	1.59665e-91	2.37731e-89	DOWN
DAB1 CALB1 CALB2 HindN	CRIPAK	4.36789	-7.41068	2.66476	3.85291e-09	2.52095e-08	DOWN
DAB1 CALB1 CALB2 HindN	CRIPT	70.7507	-1.31325	0.273924	6.76517e-07	3.35764e-06	DOWN
DAB1 CALB1 CALB2 HindN	CROCCP2	25.9842	10.4721	2.88049	8.15861e-21	1.40031e-19	UP
DAB1 CALB1 CALB2 HindN	CROCCP2-1	11.0228	9.08705	2.7445	4.61505e-15	5.30875e-14	UP
DAB1 CALB1 CALB2 HindN	CROCCP3	8.78194	8.62055	2.70871	6.67556e-13	6.45422e-12	UP
DAB1 CALB1 CALB2 HindN	CROCCP3-1	54.2066	11.6595	2.98699	2.98252e-27	7.17704e-26	UP
DAB1 CALB1 CALB2 HindN	CRTC1	145.848	1.15301	0.26285	4.80542e-06	2.12471e-05	UP
DAB1 CALB1 CALB2 HindN	CRTC2	24.8893	2.13326	0.448308	3.58695e-07	1.84522e-06	UP
DAB1 CALB1 CALB2 HindN	CRYBB2P1	3.10308	6.47592	2.56014	2.50199e-06	1.15134e-05	UP
DAB1 CALB1 CALB2 HindN	CRYBB2P1-1	71.9646	11.9762	3.14935	1.31008e-17	1.84785e-16	UP
DAB1 CALB1 CALB2 HindN	CRYGD	2.81645	-3.99932	1.28703	0.000108465	0.00038515	DOWN
DAB1 CALB1 CALB2 HindN	CRYGS	8.48406	1.87832	0.538903	0.00014922	0.000517071	UP
DAB1 CALB1 CALB2 HindN	CSGALNACT2-DT	2.1546	-3.1807	1.06097	0.000291706	0.000950529	DOWN
DAB1 CALB1 CALB2 HindN	CSKMT	17.4942	-1.58916	0.285574	8.03628e-09	5.05808e-08	DOWN
DAB1 CALB1 CALB2 HindN	CSMD3	1780.84	1.0706	0.297794	0.000171851	0.000587459	UP
DAB1 CALB1 CALB2 HindN	CSNK1A1P1	1.44285	5.2125	2.45943	0.000277823	0.00091077	UP
DAB1 CALB1 CALB2 HindN	CSNK1E	356.334	-1.13357	0.200302	7.49061e-09	4.73214e-08	DOWN
DAB1 CALB1 CALB2 HindN	CSNK2B	111.596	-2.91414	0.256678	2.49924e-31	7.3962e-30	DOWN
DAB1 CALB1 CALB2 HindN	CSPG4P5	2.32444	6.0045	2.49637	1.12358e-05	4.68938e-05	UP
DAB1 CALB1 CALB2 HindN	CSRP2	113.426	-2.66842	0.262986	3.57037e-25	7.73948e-24	DOWN
DAB1 CALB1 CALB2 HindN	CST3	98.5154	-4.43732	0.347388	1.02607e-38	3.9048e-37	DOWN
DAB1 CALB1 CALB2 HindN	CSTB	65.2038	-3.68365	0.228739	1.7761e-59	1.11937e-57	DOWN
DAB1 CALB1 CALB2 HindN	CT75-1	4.30842	7.08449	2.64449	4.08791e-07	2.08625e-06	UP
DAB1 CALB1 CALB2 HindN	CTAGE3P	1.88067	5.65106	2.47872	5.38139e-05	0.000201764	UP
DAB1 CALB1 CALB2 HindN	CTDNEP1	85.1113	-2.78862	0.239384	1.96535e-32	6.07269e-31	DOWN
DAB1 CALB1 CALB2 HindN	CTDP1	44.3582	1.59544	0.261487	2.60904e-10	1.95518e-09	UP
DAB1 CALB1 CALB2 HindN	CTDSPL2-DT	23.4848	-1.67877	0.299581	4.57708e-09	2.97354e-08	DOWN
DAB1 CALB1 CALB2 HindN	CTIF	663.407	1.9348	0.160709	5.08546e-34	1.66645e-32	UP
DAB1 CALB1 CALB2 HindN	CTNNA2	5326.35	1.07937	0.132596	2.36184e-16	3.02019e-15	UP
DAB1 CALB1 CALB2 HindN	CTNND2	4191.58	1.08224	0.118228	2.53663e-20	4.22589e-19	UP
DAB1 CALB1 CALB2 HindN	CTSD	33.0779	-1.11001	0.318428	0.000262226	0.000863564	DOWN
DAB1 CALB1 CALB2 HindN	CTSK	20.91	1.92534	0.471827	8.89575e-06	3.77424e-05	UP
DAB1 CALB1 CALB2 HindN	CTSL	36.876	-1.85607	0.269476	9.22554e-13	8.81235e-12	DOWN
DAB1 CALB1 CALB2 HindN	CTSV	16.5681	4.88351	0.722952	5.86056e-13	5.70794e-12	UP
DAB1 CALB1 CALB2 HindN	CTU1	14.4692	-3.11107	0.436776	1.42418e-13	1.46369e-12	DOWN
DAB1 CALB1 CALB2 HindN	CTXN1	97.0963	-6.45287	0.450263	2.43612e-48	1.2116e-46	DOWN
DAB1 CALB1 CALB2 HindN	CTXN3	12.3548	-3.07224	0.522501	2.99191e-10	2.22739e-09	DOWN
DAB1 CALB1 CALB2 HindN	CUBN	29.3741	1.25259	0.306603	2.2986e-05	9.13725e-05	UP
DAB1 CALB1 CALB2 HindN	CUEDC2	94.1684	-3.18638	0.196769	1.73069e-59	1.09364e-57	DOWN
DAB1 CALB1 CALB2 HindN	CUL7	26.3727	1.32973	0.29507	2.20495e-06	1.02275e-05	UP
DAB1 CALB1 CALB2 HindN	CUL9	47.953	1.73844	0.266507	1.27128e-11	1.08941e-10	UP
DAB1 CALB1 CALB2 HindN	CUTA	169.101	-4.12185	0.382448	1.97824e-28	4.99763e-27	DOWN
DAB1 CALB1 CALB2 HindN	CUTALP	20.1885	9.93959	2.9384	6.39737e-13	6.20238e-12	UP
DAB1 CALB1 CALB2 HindN	CUX2	731.236	1.34246	0.14599	1.40042e-20	2.36444e-19	UP
DAB1 CALB1 CALB2 HindN	CWC15	153.141	-2.10813	0.202884	3.55883e-26	8.23926e-25	DOWN
DAB1 CALB1 CALB2 HindN	CXXC5	223.598	-2.14562	0.236157	1.40214e-20	2.36566e-19	DOWN
DAB1 CALB1 CALB2 HindN	CYB561A3	24.9624	-1.45974	0.318154	1.33628e-06	6.36684e-06	DOWN
DAB1 CALB1 CALB2 HindN	CYB561D2	20.4758	-1.35413	0.336022	2.06317e-05	8.27595e-05	DOWN
DAB1 CALB1 CALB2 HindN	CYB5A	26.3805	-2.4286	0.35631	2.7851e-12	2.53824e-11	DOWN
DAB1 CALB1 CALB2 HindN	CYB5R1	17.0885	-1.28491	0.362071	0.000143439	0.000498271	DOWN
DAB1 CALB1 CALB2 HindN	CYBC1	42.12	-1.07046	0.242617	5.11622e-06	2.25375e-05	DOWN
DAB1 CALB1 CALB2 HindN	CYC1	60.9368	-4.47622	0.307337	8.19642e-49	4.11948e-47	DOWN
DAB1 CALB1 CALB2 HindN	CYCS	246.906	-2.07541	0.203869	5.84468e-25	1.24765e-23	DOWN
DAB1 CALB1 CALB2 HindN	CYP2D7	4.65919	7.53302	2.60412	1.61644e-09	1.10403e-08	UP
DAB1 CALB1 CALB2 HindN	CYP2D8P	2.63825	6.54904	2.51665	5.49804e-07	2.76212e-06	UP
DAB1 CALB1 CALB2 HindN	CYP51A1-AS1	14.547	-1.21068	0.311699	4.64221e-05	0.00017599	DOWN
DAB1 CALB1 CALB2 HindN	CYP7B1	34.3041	1.2353	0.310344	2.20208e-05	8.79024e-05	UP
DAB1 CALB1 CALB2 HindN	CYSTM1	91.4061	-1.50145	0.354556	7.49049e-06	3.21524e-05	DOWN
DAB1 CALB1 CALB2 HindN	CZIB	30.4873	-2.11963	0.318833	5.77992e-12	5.12449e-11	DOWN
DAB1 CALB1 CALB2 HindN	DAB1	9522.63	1.23999	0.359685	0.000280857	0.000918694	UP
DAB1 CALB1 CALB2 HindN	DAB2IP	65.1263	1.5889	0.265037	5.44957e-10	3.93648e-09	UP
DAB1 CALB1 CALB2 HindN	DACT3	49.8883	-1.38361	0.240035	3.8356e-09	2.511e-08	DOWN
DAB1 CALB1 CALB2 HindN	DAD1	136.352	-4.43297	0.276594	5.37522e-58	3.32607e-56	DOWN
DAB1 CALB1 CALB2 HindN	DALRD3	38.1097	-2.32941	0.260604	5.6189e-20	9.13714e-19	DOWN
DAB1 CALB1 CALB2 HindN	DANCR	81.273	-4.42221	0.335941	6.87911e-40	2.74508e-38	DOWN
DAB1 CALB1 CALB2 HindN	DANT1	3.68527	7.13153	2.57999	3.6464e-08	2.11667e-07	UP
DAB1 CALB1 CALB2 HindN	DAPK1	305.758	1.56895	0.269891	2.13672e-09	1.43997e-08	UP
DAB1 CALB1 CALB2 HindN	DAXX	27.6959	-1.63521	0.254615	3.35927e-11	2.75958e-10	DOWN
DAB1 CALB1 CALB2 HindN	DAZAP2	62.2737	-1.27991	0.200864	5.45701e-11	4.39049e-10	DOWN
DAB1 CALB1 CALB2 HindN	DBI	76.0816	-4.90733	0.39419	1.12057e-37	4.13881e-36	DOWN
DAB1 CALB1 CALB2 HindN	DBNDD1	39.6288	-2.26402	0.310489	7.95338e-14	8.34317e-13	DOWN
DAB1 CALB1 CALB2 HindN	DBNDD2	20.371	-3.43179	0.393203	8.65145e-19	1.30693e-17	DOWN
DAB1 CALB1 CALB2 HindN	DBP	11.4894	-2.24971	0.429821	3.03142e-08	1.77788e-07	DOWN
DAB1 CALB1 CALB2 HindN	DCAF15	48.1339	-1.66934	0.276056	5.1142e-10	3.71111e-09	DOWN
DAB1 CALB1 CALB2 HindN	DCC	3508.84	1.13865	0.229057	3.69838e-07	1.89721e-06	UP
DAB1 CALB1 CALB2 HindN	DCHS1	115.24	1.8382	0.31302	8.51604e-10	6.00941e-09	UP
DAB1 CALB1 CALB2 HindN	DCHS2	45.2325	1.29312	0.205922	1.17986e-10	9.1289e-10	UP
DAB1 CALB1 CALB2 HindN	DCLRE1C	56.5865	-1.47025	0.229445	3.7214e-11	3.04238e-10	DOWN
DAB1 CALB1 CALB2 HindN	DCP1B	35.0839	1.12074	0.28344	2.92965e-05	0.000114697	UP
DAB1 CALB1 CALB2 HindN	DCTN2	199.4	-1.21398	0.175919	1.95426e-12	1.80451e-11	DOWN
DAB1 CALB1 CALB2 HindN	DCTN3	227.55	-4.28575	0.225855	1.13505e-80	1.2291e-78	DOWN
DAB1 CALB1 CALB2 HindN	DCTN6	96.8965	-2.06701	0.304822	2.45073e-12	2.24639e-11	DOWN
DAB1 CALB1 CALB2 HindN	DCTN6-DT	22.6717	-3.95729	0.37439	6.58224e-27	1.56496e-25	DOWN
DAB1 CALB1 CALB2 HindN	DCTPP1	35.8677	-3.59036	0.294116	1.15476e-35	4.01604e-34	DOWN
DAB1 CALB1 CALB2 HindN	DCUN1D3	42.6569	2.36412	0.280403	5.8701e-18	8.45998e-17	UP
DAB1 CALB1 CALB2 HindN	DCXR	75.5247	-4.13666	0.281359	2.5611e-49	1.3093e-47	DOWN
DAB1 CALB1 CALB2 HindN	DDA1	61.505	-1.95985	0.200282	3.76357e-23	7.29533e-22	DOWN
DAB1 CALB1 CALB2 HindN	DDAH2	197.496	-3.01971	0.30048	8.61874e-25	1.81864e-23	DOWN
DAB1 CALB1 CALB2 HindN	DDIT4	16.2546	-1.88152	0.360388	3.61083e-08	2.09654e-07	DOWN
DAB1 CALB1 CALB2 HindN	DDR2	25.9069	1.21899	0.264501	1.63087e-06	7.67678e-06	UP
DAB1 CALB1 CALB2 HindN	DDRGK1	74.6224	-1.60036	0.18117	3.80513e-19	5.89783e-18	DOWN
DAB1 CALB1 CALB2 HindN	DDT	113.749	-5.24646	0.3661	3.22713e-49	1.64625e-47	DOWN
DAB1 CALB1 CALB2 HindN	DDX24	452.357	-1.72709	0.0909647	1.36136e-80	1.46089e-78	DOWN
DAB1 CALB1 CALB2 HindN	DDX28	9.20033	-2.10675	0.430287	1.6603e-07	8.93055e-07	DOWN
DAB1 CALB1 CALB2 HindN	DDX39A	37.7634	-1.67904	0.247267	3.1733e-12	2.881e-11	DOWN
DAB1 CALB1 CALB2 HindN	DDX3P1	6.43034	8.08497	2.65196	2.52369e-11	2.09703e-10	UP
DAB1 CALB1 CALB2 HindN	DDX49	47.8787	-1.66647	0.188451	2.28834e-19	3.59124e-18	DOWN
DAB1 CALB1 CALB2 HindN	DDX5	1019.59	-1.28281	0.229406	9.13102e-09	5.7139e-08	DOWN
DAB1 CALB1 CALB2 HindN	DEAF1	105.675	-1.2564	0.206627	5.91163e-10	4.24963e-09	DOWN
DAB1 CALB1 CALB2 HindN	DEDD2	21.6132	-1.34607	0.307716	5.04372e-06	2.22306e-05	DOWN
DAB1 CALB1 CALB2 HindN	DEF8	57.3693	-1.1665	0.257209	3.09406e-06	1.4056e-05	DOWN
DAB1 CALB1 CALB2 HindN	DEGS1	48.4704	-1.72386	0.295072	1.32835e-09	9.16723e-09	DOWN
DAB1 CALB1 CALB2 HindN	DEK	234.009	-1.35931	0.205339	1.33762e-11	1.14216e-10	DOWN
DAB1 CALB1 CALB2 HindN	DENND10	59.5573	-1.99918	0.209364	1.20193e-22	2.28703e-21	DOWN
DAB1 CALB1 CALB2 HindN	DENND1A	559.863	1.29476	0.0909415	2.57612e-46	1.22253e-44	UP
DAB1 CALB1 CALB2 HindN	DENND3	27.1344	2.21115	0.345239	2.25051e-11	1.87987e-10	UP
DAB1 CALB1 CALB2 HindN	DENND6A-AS1	30.2353	-1.26326	0.299354	7.67123e-06	3.28868e-05	DOWN
DAB1 CALB1 CALB2 HindN	DENR	166.972	-1.25211	0.151245	4.80755e-17	6.48163e-16	DOWN
DAB1 CALB1 CALB2 HindN	DERA	19.4474	1.17854	0.315714	6.83335e-05	0.000251104	UP
DAB1 CALB1 CALB2 HindN	DERL2	45.2497	-1.01333	0.211211	8.23624e-07	4.03396e-06	DOWN
DAB1 CALB1 CALB2 HindN	DEXI	21.2359	-2.37728	0.323353	4.08278e-14	4.37536e-13	DOWN
DAB1 CALB1 CALB2 HindN	DGCR6	7.99648	-5.67176	1.11023	1.33363e-09	9.20099e-09	DOWN
DAB1 CALB1 CALB2 HindN	DGCR6L	36.8635	-3.88206	0.301209	1.89301e-38	7.12434e-37	DOWN
DAB1 CALB1 CALB2 HindN	DGCR8	86.5704	1.06726	0.266712	3.2282e-05	0.00012558	UP
DAB1 CALB1 CALB2 HindN	DGKI	2030.36	1.06127	0.173122	4.4044e-10	3.21662e-09	UP
DAB1 CALB1 CALB2 HindN	DGUOK	156.861	-1.89016	0.218734	1.29689e-18	1.94192e-17	DOWN
DAB1 CALB1 CALB2 HindN	DHPS	96.8767	-2.17323	0.2392	3.7757e-20	6.19054e-19	DOWN
DAB1 CALB1 CALB2 HindN	DHRS11	14.4262	-1.70158	0.388033	3.81336e-06	1.71181e-05	DOWN
DAB1 CALB1 CALB2 HindN	DHRS13	21.487	-2.07409	0.355531	2.23229e-09	1.50098e-08	DOWN
DAB1 CALB1 CALB2 HindN	DHRS4L1-1	10.4686	8.94072	2.7329	2.26906e-14	2.48076e-13	UP
DAB1 CALB1 CALB2 HindN	DHRS7	78.6348	-2.11928	0.282376	8.20599e-15	9.30911e-14	DOWN
DAB1 CALB1 CALB2 HindN	DHX9-AS1	14.6665	-2.19891	0.332295	1.26301e-11	1.08272e-10	DOWN
DAB1 CALB1 CALB2 HindN	DIABLO	25.9918	3.00121	0.298167	1.29697e-24	2.7032e-23	UP
DAB1 CALB1 CALB2 HindN	DIDO1	227.83	1.29923	0.198971	2.94614e-11	2.42942e-10	UP
DAB1 CALB1 CALB2 HindN	DIMT1	34.0341	-1.26027	0.209025	7.49081e-10	5.3238e-09	DOWN
DAB1 CALB1 CALB2 HindN	DIO3OS	12.3431	-3.0923	0.44115	9.09632e-13	8.69938e-12	DOWN
DAB1 CALB1 CALB2 HindN	DIP2C	1453.7	1.47603	0.143497	2.7177e-25	5.92892e-24	UP
DAB1 CALB1 CALB2 HindN	DIPK1B	41.5876	-2.64125	0.264501	3.92453e-24	8.03213e-23	DOWN
DAB1 CALB1 CALB2 HindN	DIRC3-AS1	27.711	4.96384	0.655413	2.9567e-15	3.46471e-14	UP
DAB1 CALB1 CALB2 HindN	DIS3L2	296.29	1.10217	0.131562	1.74397e-17	2.43675e-16	UP
DAB1 CALB1 CALB2 HindN	DISC1	121.839	1.39072	0.26779	8.97971e-08	4.98379e-07	UP
DAB1 CALB1 CALB2 HindN	DISP1	146.214	1.50406	0.154891	1.59659e-22	3.00201e-21	UP
DAB1 CALB1 CALB2 HindN	DISP3	104.84	1.52655	0.225209	3.83245e-12	3.45835e-11	UP
DAB1 CALB1 CALB2 HindN	DKC1	52.0069	-1.16248	0.194821	9.25368e-10	6.50872e-09	DOWN
DAB1 CALB1 CALB2 HindN	DLEU2L	2.33715	-6.59685	2.6123	1.17491e-06	5.63746e-06	DOWN
DAB1 CALB1 CALB2 HindN	DLG5	213.472	1.41086	0.238432	1.16182e-09	8.08355e-09	UP
DAB1 CALB1 CALB2 HindN	DLG5-AS1	5.29155	-3.03605	0.681108	8.88224e-07	4.32989e-06	DOWN
DAB1 CALB1 CALB2 HindN	DLGAP1-AS4	19.8162	-1.36353	0.311689	4.98439e-06	2.19833e-05	DOWN
DAB1 CALB1 CALB2 HindN	DLGAP1-AS5	14.8458	-1.72882	0.319434	2.40779e-08	1.42582e-07	DOWN
DAB1 CALB1 CALB2 HindN	DLGAP3	36.3031	1.27182	0.275299	1.57085e-06	7.4133e-06	UP
DAB1 CALB1 CALB2 HindN	DLK1	187.741	-1.88293	0.380139	1.83627e-07	9.82603e-07	DOWN
DAB1 CALB1 CALB2 HindN	DLL3	62.7632	-4.91442	0.318052	7.82626e-54	4.42862e-52	DOWN
DAB1 CALB1 CALB2 HindN	DMAC1	58.4258	-2.70614	0.368065	1.74995e-14	1.93273e-13	DOWN
DAB1 CALB1 CALB2 HindN	DMAC2	26.046	-1.72767	0.258157	6.83378e-12	6.03862e-11	DOWN
DAB1 CALB1 CALB2 HindN	DMTF1	174.833	1.00092	0.17513	5.32408e-09	3.42567e-08	UP
DAB1 CALB1 CALB2 HindN	DMXL2	283.718	1.30386	0.133409	9.13519e-23	1.74381e-21	UP
DAB1 CALB1 CALB2 HindN	DNAAF2	49.365	-2.01246	0.261975	3.47924e-15	4.05509e-14	DOWN
DAB1 CALB1 CALB2 HindN	DNAAF5	46.7733	1.33184	0.234812	5.23216e-09	3.37429e-08	UP
DAB1 CALB1 CALB2 HindN	DNAH1	32.4961	2.64127	0.308841	1.2761e-18	1.91319e-17	UP
DAB1 CALB1 CALB2 HindN	DNAH10OS	5.18233	-7.94066	2.71733	9.77282e-11	7.63588e-10	DOWN
DAB1 CALB1 CALB2 HindN	DNAH5	13.7323	2.55215	0.431852	5.68828e-10	4.09649e-09	UP
DAB1 CALB1 CALB2 HindN	DNAJA1	662.519	-1.98424	0.112734	1.47934e-69	1.18263e-67	DOWN
DAB1 CALB1 CALB2 HindN	DNAJA2	135.449	-1.89185	0.144096	1.3998e-39	5.45783e-38	DOWN
DAB1 CALB1 CALB2 HindN	DNAJB5	60.0989	1.27467	0.259609	5.01104e-07	2.53134e-06	UP
DAB1 CALB1 CALB2 HindN	DNAJB6	392.893	-1.80045	0.188201	3.23315e-22	6.00337e-21	DOWN
DAB1 CALB1 CALB2 HindN	DNAJB9	48.8891	-1.34858	0.25811	7.99094e-08	4.45931e-07	DOWN
DAB1 CALB1 CALB2 HindN	DNAJC12	58.0785	-2.30227	0.397717	1.34771e-09	9.29278e-09	DOWN
DAB1 CALB1 CALB2 HindN	DNAJC13	142.547	1.40331	0.141123	1.15867e-23	2.3157e-22	UP
DAB1 CALB1 CALB2 HindN	DNAJC19	57.8522	-2.83284	0.253903	3.75177e-30	1.04414e-28	DOWN
DAB1 CALB1 CALB2 HindN	DNAJC21	75.4896	-1.22451	0.193968	1.32687e-10	1.02232e-09	DOWN
DAB1 CALB1 CALB2 HindN	DNAJC30	17.2029	-2.33039	0.343159	1.53362e-12	1.43333e-11	DOWN
DAB1 CALB1 CALB2 HindN	DNAJC4	30.2555	-2.89231	0.287185	1.13109e-24	2.36369e-23	DOWN
DAB1 CALB1 CALB2 HindN	DNAJC6	283.547	1.24873	0.147748	1.71758e-17	2.40129e-16	UP
DAB1 CALB1 CALB2 HindN	DNAJC7	197.539	-1.24497	0.142734	1.41046e-18	2.10666e-17	DOWN
DAB1 CALB1 CALB2 HindN	DNAJC8	273.115	-2.68669	0.15642	1.3597e-66	1.03821e-64	DOWN
DAB1 CALB1 CALB2 HindN	DNAL4	18.2334	-2.46642	0.390071	3.59264e-11	2.94418e-10	DOWN
DAB1 CALB1 CALB2 HindN	DNMT3B	68.722	1.11331	0.202732	2.00438e-08	1.20187e-07	UP
DAB1 CALB1 CALB2 HindN	DNPH1	20.2504	-4.4393	0.531747	1.1916e-17	1.68673e-16	DOWN
DAB1 CALB1 CALB2 HindN	DOCK11	104.524	1.12118	0.211435	5.33735e-08	3.03466e-07	UP
DAB1 CALB1 CALB2 HindN	DOCK4	907.342	1.08822	0.097919	5.10404e-29	1.32599e-27	UP
DAB1 CALB1 CALB2 HindN	DOCK4-AS1	11.3395	-2.21363	0.402801	6.93204e-09	4.39909e-08	DOWN
DAB1 CALB1 CALB2 HindN	DOHH	14.3821	-1.89847	0.371398	9.8873e-08	5.45623e-07	DOWN
DAB1 CALB1 CALB2 HindN	DOLK	9.10858	-1.43778	0.419188	0.000170083	0.000581916	DOWN
DAB1 CALB1 CALB2 HindN	DOT1L	106.074	1.91982	0.237244	1.05673e-16	1.39163e-15	UP
DAB1 CALB1 CALB2 HindN	DPCD	40.1726	-2.13102	0.322151	1.07424e-11	9.2858e-11	DOWN
DAB1 CALB1 CALB2 HindN	DPF1	100.642	-1.68477	0.255629	1.21019e-11	1.03989e-10	DOWN
DAB1 CALB1 CALB2 HindN	DPM2	41.9473	-1.69578	0.22212	7.75937e-15	8.81085e-14	DOWN
DAB1 CALB1 CALB2 HindN	DPM3	24.0128	-5.41506	0.524615	1.45552e-25	3.2346e-24	DOWN
DAB1 CALB1 CALB2 HindN	DPP9	35.9983	1.13721	0.210509	2.75527e-08	1.62231e-07	UP
DAB1 CALB1 CALB2 HindN	DPY19L1	53.1797	1.00018	0.267899	0.000106175	0.000377637	UP
DAB1 CALB1 CALB2 HindN	DPY19L1P1	69.3929	12.0507	3.02472	1.02927e-28	2.62329e-27	UP
DAB1 CALB1 CALB2 HindN	DPY19L1P2	9.38644	8.71683	2.75342	7.35355e-12	6.47431e-11	UP
DAB1 CALB1 CALB2 HindN	DPY19L2	35.6938	1.37985	0.261523	6.47271e-08	3.64016e-07	UP
DAB1 CALB1 CALB2 HindN	DPY19L2P1	9.15775	8.72179	2.74852	4.82958e-12	4.31726e-11	UP
DAB1 CALB1 CALB2 HindN	DPY19L2P2	6.89692	8.25109	2.66913	8.22269e-12	7.18069e-11	UP
DAB1 CALB1 CALB2 HindN	DPY19L2P2-1	6.92367	8.28746	2.66325	2.98175e-12	2.7133e-11	UP
DAB1 CALB1 CALB2 HindN	DPY19L2P3	10.3106	8.84945	2.73395	1.50045e-13	1.53676e-12	UP
DAB1 CALB1 CALB2 HindN	DPY30	103.82	-2.70634	0.196858	4.34148e-44	1.91532e-42	DOWN
DAB1 CALB1 CALB2 HindN	DPYD	290.445	2.04047	0.368666	5.09185e-09	3.28824e-08	UP
DAB1 CALB1 CALB2 HindN	DRAP1	170.76	-4.48031	0.182421	7.13679e-133	3.54208e-130	DOWN
DAB1 CALB1 CALB2 HindN	DRC3	14.491	-1.39175	0.318445	4.54273e-06	2.0168e-05	DOWN
DAB1 CALB1 CALB2 HindN	DRD2	22.0857	1.5116	0.311803	3.65145e-07	1.87516e-06	UP
DAB1 CALB1 CALB2 HindN	DROSHA	162.497	1.23393	0.151395	1.42487e-16	1.85187e-15	UP
DAB1 CALB1 CALB2 HindN	DSCAM	2713.08	1.16619	0.120938	2.65725e-22	4.94947e-21	UP
DAB1 CALB1 CALB2 HindN	DSCAML1	184.063	1.74474	0.467066	4.96575e-05	0.000187419	UP
DAB1 CALB1 CALB2 HindN	DSE	173.84	1.15228	0.215898	4.82834e-08	2.75815e-07	UP
DAB1 CALB1 CALB2 HindN	DST	1597.26	1.51278	0.0792258	8.61059e-82	9.54094e-80	UP
DAB1 CALB1 CALB2 HindN	DSTN	506.513	-2.23343	0.158942	7.46851e-46	3.48867e-44	DOWN
DAB1 CALB1 CALB2 HindN	DTX2P1	4.97612	7.44897	2.6387	1.91099e-08	1.14818e-07	UP
DAB1 CALB1 CALB2 HindN	DTX2P1-UPK3BP1-PMS2P11	3.05213	6.49068	2.54039	1.47365e-06	6.9892e-06	UP
DAB1 CALB1 CALB2 HindN	DTYMK	28.9851	-2.12108	0.23667	6.16503e-20	9.98433e-19	DOWN
DAB1 CALB1 CALB2 HindN	DUOX1	48.1604	-2.29333	0.280136	1.24973e-16	1.63404e-15	DOWN
DAB1 CALB1 CALB2 HindN	DUSP1	40.4874	-2.92893	0.283411	1.83582e-25	4.04204e-24	DOWN
DAB1 CALB1 CALB2 HindN	DUSP12	66.9102	-1.85621	0.222485	2.12246e-17	2.95002e-16	DOWN
DAB1 CALB1 CALB2 HindN	DUSP14	7.9937	-1.67504	0.503296	0.000210139	0.000704593	DOWN
DAB1 CALB1 CALB2 HindN	DUSP15	16.0984	-1.25461	0.331024	6.14399e-05	0.00022774	DOWN
DAB1 CALB1 CALB2 HindN	DUSP23	12.4215	-6.3242	1.14759	7.97299e-11	6.31242e-10	DOWN
DAB1 CALB1 CALB2 HindN	DUSP26	53.1733	-2.46948	0.287429	6.25015e-19	9.53247e-18	DOWN
DAB1 CALB1 CALB2 HindN	DUSP28	13.2856	-1.79026	0.338562	3.53711e-08	2.05674e-07	DOWN
DAB1 CALB1 CALB2 HindN	DUT	77.7051	-3.41914	0.243055	1.14167e-46	5.47242e-45	DOWN
DAB1 CALB1 CALB2 HindN	DYNC1LI1	278.319	-1.13189	0.166817	5.74455e-12	5.09692e-11	DOWN
DAB1 CALB1 CALB2 HindN	DYNC2H1	172.894	1.26534	0.184452	2.09305e-12	1.92595e-11	UP
DAB1 CALB1 CALB2 HindN	DYNC2I2	18.9972	-2.11121	0.29931	4.41749e-13	4.35047e-12	DOWN
DAB1 CALB1 CALB2 HindN	DYNLL1	610.33	-4.78293	0.162901	1.90011e-190	3.48203e-187	DOWN
DAB1 CALB1 CALB2 HindN	DYNLRB1	263.529	-3.02948	0.131207	1.60674e-118	5.3163e-116	DOWN
DAB1 CALB1 CALB2 HindN	DYNLT1	316.851	-3.56543	0.164962	3.83063e-104	8.44974e-102	DOWN
DAB1 CALB1 CALB2 HindN	DYNLT2B	171.087	-2.75615	0.18664	1.69992e-50	8.95956e-49	DOWN
DAB1 CALB1 CALB2 HindN	DYNLT3	37.7549	-1.48149	0.343633	5.66684e-06	2.48346e-05	DOWN
DAB1 CALB1 CALB2 HindN	DYRK1A	492.586	1.00298	0.162323	4.01649e-10	2.94959e-09	UP
DAB1 CALB1 CALB2 HindN	DZIP1	141.096	1.04654	0.16493	1.21857e-10	9.42227e-10	UP
DAB1 CALB1 CALB2 HindN	EAPP	130.687	-2.30533	0.259559	1.40682e-19	2.2388e-18	DOWN
DAB1 CALB1 CALB2 HindN	EARS2	23.3593	1.16631	0.302319	5.63189e-05	0.000210328	UP
DAB1 CALB1 CALB2 HindN	EBAG9	46.9236	-1.50936	0.240322	8.81815e-11	6.94462e-10	DOWN
DAB1 CALB1 CALB2 HindN	EBF1	2860.81	1.11691	0.298324	9.81642e-05	0.000351347	UP
DAB1 CALB1 CALB2 HindN	EBNA1BP2	52.7681	-2.07895	0.341058	2.01548e-10	1.52622e-09	DOWN
DAB1 CALB1 CALB2 HindN	EBP	49.0247	-2.66455	0.273866	2.0143e-23	3.97241e-22	DOWN
DAB1 CALB1 CALB2 HindN	EBPL	35.9887	-2.04317	0.352038	1.07456e-09	7.5027e-09	DOWN
DAB1 CALB1 CALB2 HindN	ECH1	59.6576	-2.33878	0.206181	1.75318e-30	4.97215e-29	DOWN
DAB1 CALB1 CALB2 HindN	ECHS1	102.004	-2.81571	0.207585	3.96101e-43	1.70024e-41	DOWN
DAB1 CALB1 CALB2 HindN	ECI1	31.6335	-1.76256	0.362342	3.39026e-07	1.75008e-06	DOWN
DAB1 CALB1 CALB2 HindN	ECSIT	44.5518	-1.23434	0.215465	4.71533e-09	3.05896e-08	DOWN
DAB1 CALB1 CALB2 HindN	EDF1	298.859	-3.88665	0.233519	8.89201e-63	6.10474e-61	DOWN
DAB1 CALB1 CALB2 HindN	EDRF1-AS1	4.56305	-3.8795	0.862764	4.50327e-07	2.28794e-06	DOWN
DAB1 CALB1 CALB2 HindN	EEF1A1	2962.81	-4.74617	0.383636	2.63587e-36	9.41445e-35	DOWN
DAB1 CALB1 CALB2 HindN	EEF1A2	170.335	-3.02402	0.275751	9.11458e-29	2.32979e-27	DOWN
DAB1 CALB1 CALB2 HindN	EEF1AKMT4	9.27005	-2.67209	0.431872	1.28726e-10	9.93084e-10	DOWN
DAB1 CALB1 CALB2 HindN	EEF1AKMT4-ECE2	2.05435	5.8653	2.53913	4.96731e-05	0.000187448	UP
DAB1 CALB1 CALB2 HindN	EEF1B2	309.862	-4.97769	0.22189	1.92743e-114	5.59967e-112	DOWN
DAB1 CALB1 CALB2 HindN	EEF1D	120.961	-1.73813	0.195651	1.70188e-19	2.69573e-18	DOWN
DAB1 CALB1 CALB2 HindN	EEF1DP2	1.77432	5.524	2.5497	0.000216078	0.000723081	UP
DAB1 CALB1 CALB2 HindN	EEF1DP4	1.7653	5.69722	2.49498	5.96785e-05	0.000221728	UP
DAB1 CALB1 CALB2 HindN	EEF1E1	87.1833	-1.91668	0.342062	4.71627e-09	3.05896e-08	DOWN
DAB1 CALB1 CALB2 HindN	EEF1G	664.033	-4.112	0.231031	3.56535e-72	3.00132e-70	DOWN
DAB1 CALB1 CALB2 HindN	EEF2	610.537	-1.12698	0.258876	6.59993e-06	2.86081e-05	DOWN
DAB1 CALB1 CALB2 HindN	EEFSEC	149.42	1.2699	0.179306	6.30782e-13	6.12102e-12	UP
DAB1 CALB1 CALB2 HindN	EFCAB3P1	2.07392	5.71995	2.57286	0.000129646	0.000454	UP
DAB1 CALB1 CALB2 HindN	EFCAB6	47.3826	1.79476	0.278796	5.52081e-11	4.43732e-10	UP
DAB1 CALB1 CALB2 HindN	EFL1P1	4.66313	7.41445	2.70537	2.97425e-07	1.54706e-06	UP
DAB1 CALB1 CALB2 HindN	EFNA2	46.6557	-2.05635	0.301206	9.87707e-13	9.41206e-12	DOWN
DAB1 CALB1 CALB2 HindN	EFNA3	13.9988	-1.61431	0.361475	2.33526e-06	1.07899e-05	DOWN
DAB1 CALB1 CALB2 HindN	EFNB3	54.7919	-1.30069	0.212792	3.85926e-10	2.84465e-09	DOWN
DAB1 CALB1 CALB2 HindN	EGFEM1P	950.341	16.1621	3.37706	1.09427e-48	5.45374e-47	UP
DAB1 CALB1 CALB2 HindN	EGFR	83.7601	1.23975	0.268359	1.75792e-06	8.24387e-06	UP
DAB1 CALB1 CALB2 HindN	EGLN2	42.8615	-1.09875	0.278589	4.29225e-05	0.000163738	DOWN
DAB1 CALB1 CALB2 HindN	EGLN3	30.2238	1.48702	0.342191	5.07756e-06	2.23757e-05	UP
DAB1 CALB1 CALB2 HindN	EHBP1-AS1	45.0718	-2.16335	0.246491	2.23702e-19	3.51303e-18	DOWN
DAB1 CALB1 CALB2 HindN	EHBP1L1	39.2491	2.1019	0.401354	4.22789e-08	2.43111e-07	UP
DAB1 CALB1 CALB2 HindN	EI24	73.962	-2.69064	0.207262	9.29177e-40	3.67704e-38	DOWN
DAB1 CALB1 CALB2 HindN	EID1	483.014	-2.74726	0.179788	7.43597e-54	4.21779e-52	DOWN
DAB1 CALB1 CALB2 HindN	EID2	57.75	-3.03897	0.240084	5.81166e-38	2.15992e-36	DOWN
DAB1 CALB1 CALB2 HindN	EID2B	33.1419	-1.92264	0.299415	3.92795e-11	3.20355e-10	DOWN
DAB1 CALB1 CALB2 HindN	EIF1	1067.93	-3.14991	0.186249	1.88603e-65	1.40409e-63	DOWN
DAB1 CALB1 CALB2 HindN	EIF1AX	316.604	-2.8456	0.246401	4.47714e-32	1.37094e-30	DOWN
DAB1 CALB1 CALB2 HindN	EIF1AY	14.2824	-2.46691	0.726252	0.000125673	0.000440928	DOWN
DAB1 CALB1 CALB2 HindN	EIF1B	402.127	-3.94054	0.319584	4.84815e-36	1.70602e-34	DOWN
DAB1 CALB1 CALB2 HindN	EIF2B2	32.3288	-1.46196	0.297764	3.1767e-07	1.64626e-06	DOWN
DAB1 CALB1 CALB2 HindN	EIF2S2	229.261	-2.37772	0.137067	4.9665e-68	3.87924e-66	DOWN
DAB1 CALB1 CALB2 HindN	EIF3D	80.149	-1.29684	0.185837	1.2113e-12	1.14149e-11	DOWN
DAB1 CALB1 CALB2 HindN	EIF3E	250.639	-1.66451	0.29407	4.40959e-09	2.86708e-08	DOWN
DAB1 CALB1 CALB2 HindN	EIF3EP1	2.43846	6.29274	2.51837	3.53132e-06	1.59301e-05	UP
DAB1 CALB1 CALB2 HindN	EIF3G	80.1555	-2.77452	0.242955	8.03809e-31	2.3127e-29	DOWN
DAB1 CALB1 CALB2 HindN	EIF3I	96.6074	-2.62537	0.216153	5.12794e-35	1.73774e-33	DOWN
DAB1 CALB1 CALB2 HindN	EIF3J	170.473	-1.46465	0.136112	1.64472e-27	3.9941e-26	DOWN
DAB1 CALB1 CALB2 HindN	EIF3J-DT	21.5218	-1.76185	0.298715	9.78378e-10	6.86334e-09	DOWN
DAB1 CALB1 CALB2 HindN	EIF3K	220.144	-3.47086	0.191079	2.80028e-74	2.5174e-72	DOWN
DAB1 CALB1 CALB2 HindN	EIF3KP1	2.40539	6.1099	2.49622	6.14213e-06	2.67356e-05	UP
DAB1 CALB1 CALB2 HindN	EIF3L	204.235	-1.1966	0.262959	2.5094e-06	1.15453e-05	DOWN
DAB1 CALB1 CALB2 HindN	EIF3M	164.483	-1.34862	0.183704	9.71791e-14	1.01052e-12	DOWN
DAB1 CALB1 CALB2 HindN	EIF4A1	459.956	-2.34741	0.189568	5.09607e-36	1.79061e-34	DOWN
DAB1 CALB1 CALB2 HindN	EIF4A2	456.058	-1.51597	0.233262	2.7436e-11	2.2679e-10	DOWN
DAB1 CALB1 CALB2 HindN	EIF4A3	74.8125	-1.8885	0.225325	1.53443e-17	2.15408e-16	DOWN
DAB1 CALB1 CALB2 HindN	EIF4E	189.147	-1.0949	0.198692	1.99168e-08	1.19516e-07	DOWN
DAB1 CALB1 CALB2 HindN	EIF4EBP1	16.1794	-2.35303	0.44125	1.40265e-08	8.59448e-08	DOWN
DAB1 CALB1 CALB2 HindN	EIF5	407.434	-1.53252	0.218851	8.1869e-13	7.85171e-12	DOWN
DAB1 CALB1 CALB2 HindN	EIF5A	162.992	-3.08028	0.196199	4.87252e-56	2.88035e-54	DOWN
DAB1 CALB1 CALB2 HindN	EIF6	81.6798	-3.57545	0.195939	4.23411e-75	3.87959e-73	DOWN
DAB1 CALB1 CALB2 HindN	ELAC1	24.4464	-1.19479	0.25785	1.41563e-06	6.73012e-06	DOWN
DAB1 CALB1 CALB2 HindN	ELAPOR2	259.515	1.33923	0.223217	6.27701e-10	4.4933e-09	UP
DAB1 CALB1 CALB2 HindN	ELF2P1	1.71541	5.41402	2.47152	0.000137654	0.000479785	UP
DAB1 CALB1 CALB2 HindN	ELF3-AS1	4.60956	-2.04222	0.567366	8.10214e-05	0.000294368	DOWN
DAB1 CALB1 CALB2 HindN	ELFN1	58.958	1.84321	0.221616	4.78911e-17	6.46042e-16	UP
DAB1 CALB1 CALB2 HindN	ELFN2	11.2695	2.71718	0.855801	0.000191939	0.000648959	UP
DAB1 CALB1 CALB2 HindN	ELK3	17.5076	-2.00984	0.422352	3.69964e-07	1.89745e-06	DOWN
DAB1 CALB1 CALB2 HindN	ELK4	39.2804	1.1556	0.222018	8.15874e-08	4.54444e-07	UP
DAB1 CALB1 CALB2 HindN	ELL	33.5219	1.39519	0.296988	7.64188e-07	3.75753e-06	UP
DAB1 CALB1 CALB2 HindN	ELMO2	94.4549	1.7335	0.183616	7.36266e-22	1.33182e-20	UP
DAB1 CALB1 CALB2 HindN	ELOB	497.304	-6.23416	0.205616	4.70267e-203	1.8672e-199	DOWN
DAB1 CALB1 CALB2 HindN	ELOC	154.496	-2.53218	0.226902	1.5581e-29	4.15662e-28	DOWN
DAB1 CALB1 CALB2 HindN	ELOF1	45.0953	-2.54291	0.252647	9.82286e-25	2.06176e-23	DOWN
DAB1 CALB1 CALB2 HindN	ELP1	146.871	1.18197	0.135833	1.56464e-18	2.32819e-17	UP
DAB1 CALB1 CALB2 HindN	ELP5	21.7867	-1.18923	0.254299	1.54056e-06	7.2819e-06	DOWN
DAB1 CALB1 CALB2 HindN	EMBP1	5.41754	7.68861	2.63892	1.73878e-09	1.18419e-08	UP
DAB1 CALB1 CALB2 HindN	EMBP1-1	2.47601	6.35599	2.55981	6.30375e-06	2.74041e-05	UP
DAB1 CALB1 CALB2 HindN	EMC1	50.9277	1.20495	0.235835	1.69163e-07	9.08879e-07	UP
DAB1 CALB1 CALB2 HindN	EMC10	132.037	-1.02324	0.154837	2.19574e-11	1.83541e-10	DOWN
DAB1 CALB1 CALB2 HindN	EMC4	80.1086	-2.37828	0.302247	8.28844e-16	1.01939e-14	DOWN
DAB1 CALB1 CALB2 HindN	EMC6	65.1092	-4.71449	0.284893	1.77059e-62	1.20173e-60	DOWN
DAB1 CALB1 CALB2 HindN	EMC7	95.2359	-2.33729	0.257234	2.54123e-20	4.23058e-19	DOWN
DAB1 CALB1 CALB2 HindN	EMC8	42.1427	-1.00222	0.200953	3.81023e-07	1.95123e-06	DOWN
DAB1 CALB1 CALB2 HindN	EMC9	18.6195	-3.4883	0.431325	3.41519e-17	4.67319e-16	DOWN
DAB1 CALB1 CALB2 HindN	EMD	40.3989	-2.13249	0.2416	2.08068e-19	3.27614e-18	DOWN
DAB1 CALB1 CALB2 HindN	EME2	15.3612	1.39861	0.4037	0.000179029	0.000608852	UP
DAB1 CALB1 CALB2 HindN	EMG1	20.6724	-1.34382	0.265862	1.43184e-07	7.76656e-07	DOWN
DAB1 CALB1 CALB2 HindN	EMSY-DT	14.3104	-2.40693	0.394501	2.10212e-10	1.58829e-09	DOWN
DAB1 CALB1 CALB2 HindN	ENDOG	42.9047	-5.15073	0.435905	1.02812e-33	3.32784e-32	DOWN
DAB1 CALB1 CALB2 HindN	ENHO	51.2004	-6.61887	0.548499	7.8088e-35	2.63125e-33	DOWN
DAB1 CALB1 CALB2 HindN	ENO1	267.494	-2.06632	0.328449	6.23362e-11	4.98836e-10	DOWN
DAB1 CALB1 CALB2 HindN	ENO2	213.286	-1.19017	0.246085	6.21723e-07	3.0973e-06	DOWN
DAB1 CALB1 CALB2 HindN	ENOPH1	74.4459	-1.15706	0.188176	4.75786e-10	3.46308e-09	DOWN
DAB1 CALB1 CALB2 HindN	ENOX1	1730.86	1.41513	0.182111	2.98749e-15	3.49907e-14	UP
DAB1 CALB1 CALB2 HindN	ENPP7P1	6.161	7.99929	2.69976	1.69752e-09	1.15708e-08	UP
DAB1 CALB1 CALB2 HindN	ENPP7P2	4.13314	7.20288	2.71319	1.42248e-06	6.75864e-06	UP
DAB1 CALB1 CALB2 HindN	ENPP7P4	7.97338	8.40344	2.76606	7.88316e-10	5.58266e-09	UP
DAB1 CALB1 CALB2 HindN	ENPP7P5	4.18659	7.385	2.63676	3.92358e-08	2.26652e-07	UP
DAB1 CALB1 CALB2 HindN	ENPP7P6	3.30897	6.80535	2.55571	2.37947e-07	1.25495e-06	UP
DAB1 CALB1 CALB2 HindN	ENPP7P7	6.91199	8.12803	2.78078	1.88867e-08	1.13535e-07	UP
DAB1 CALB1 CALB2 HindN	ENPP7P8	5.09457	7.67068	2.6707	1.15046e-08	7.11513e-08	UP
DAB1 CALB1 CALB2 HindN	ENSG00000100101	68.0049	12.0042	3.0246	3.40342e-28	8.51678e-27	UP
DAB1 CALB1 CALB2 HindN	ENSG00000111780	13.0853	9.21488	2.75993	1.96488e-15	2.34164e-14	UP
DAB1 CALB1 CALB2 HindN	ENSG00000111788	3.33336	6.52446	2.62434	7.12353e-06	3.07045e-05	UP
DAB1 CALB1 CALB2 HindN	ENSG00000124593	4.012	7.21474	2.57754	1.44538e-08	8.82945e-08	UP
DAB1 CALB1 CALB2 HindN	ENSG00000125695	19.5467	9.98024	2.82703	4.29223e-19	6.62694e-18	UP
DAB1 CALB1 CALB2 HindN	ENSG00000131152	6.32582	7.86214	2.6637	8.95503e-10	6.30984e-09	UP
DAB1 CALB1 CALB2 HindN	ENSG00000132832	9.3766	8.77271	2.72412	3.01697e-13	3.01103e-12	UP
DAB1 CALB1 CALB2 HindN	ENSG00000141979	5.29863	7.80851	2.61985	1.31569e-10	1.01436e-09	UP
DAB1 CALB1 CALB2 HindN	ENSG00000144785	27.273	10.5594	2.88165	1.28569e-21	2.29602e-20	UP
DAB1 CALB1 CALB2 HindN	ENSG00000165121	24.796	10.322	2.86511	3.01779e-20	4.97549e-19	UP
DAB1 CALB1 CALB2 HindN	ENSG00000167774	5.93272	7.77771	2.65357	1.34379e-09	9.26844e-09	UP
DAB1 CALB1 CALB2 HindN	ENSG00000167807	6.55946	8.08831	2.65504	3.17492e-11	2.61084e-10	UP
DAB1 CALB1 CALB2 HindN	ENSG00000170089	2.19499	6.14605	2.53968	1.37822e-05	5.68147e-05	UP
DAB1 CALB1 CALB2 HindN	ENSG00000173867	11.3891	8.96647	2.76437	4.69307e-13	4.61234e-12	UP
DAB1 CALB1 CALB2 HindN	ENSG00000177699	2.95636	-3.38689	1.11527	0.000184463	0.000625634	DOWN
DAB1 CALB1 CALB2 HindN	ENSG00000187186	51.9556	-4.68311	0.390023	2.72993e-35	9.38458e-34	DOWN
DAB1 CALB1 CALB2 HindN	ENSG00000187229	10.3411	-2.71576	0.513361	1.36761e-08	8.39274e-08	DOWN
DAB1 CALB1 CALB2 HindN	ENSG00000188223	5.39123	7.74409	2.6307	5.9472e-10	4.27263e-09	UP
DAB1 CALB1 CALB2 HindN	ENSG00000196826	68.1153	12.0046	3.03213	1.88272e-27	4.55814e-26	UP
DAB1 CALB1 CALB2 HindN	ENSG00000197550	5.57012	7.58685	2.65739	1.10195e-08	6.83464e-08	UP
DAB1 CALB1 CALB2 HindN	ENSG00000198211	122.09	12.9347	3.1154	2.29472e-32	7.08125e-31	UP
DAB1 CALB1 CALB2 HindN	ENSG00000198580	5.62752	7.84019	2.65077	6.37141e-10	4.55541e-09	UP
DAB1 CALB1 CALB2 HindN	ENSG00000203546	9.95725	8.75486	2.70951	5.65007e-14	5.99295e-13	UP
DAB1 CALB1 CALB2 HindN	ENSG00000203644	4.94975	-7.73129	2.71066	1.00754e-09	7.06168e-09	DOWN
DAB1 CALB1 CALB2 HindN	ENSG00000205236	7.50118	8.25125	2.67347	1.16571e-11	1.00292e-10	UP
DAB1 CALB1 CALB2 HindN	ENSG00000205682	6.67559	-2.27864	0.515332	1.52648e-06	7.22537e-06	DOWN
DAB1 CALB1 CALB2 HindN	ENSG00000206567	1.60016	-5.81479	2.60769	8.49672e-05	0.000307251	DOWN
DAB1 CALB1 CALB2 HindN	ENSG00000207751	3.17557	6.87783	2.55956	1.61835e-07	8.71471e-07	UP
DAB1 CALB1 CALB2 HindN	ENSG00000213204	15.6553	9.60785	2.7952	3.69167e-17	5.03416e-16	UP
DAB1 CALB1 CALB2 HindN	ENSG00000213777	8.31683	8.54529	2.70636	1.93148e-12	1.78486e-11	UP
DAB1 CALB1 CALB2 HindN	ENSG00000214265	440.367	14.9991	3.28659	2.20687e-47	1.07514e-45	UP
DAB1 CALB1 CALB2 HindN	ENSG00000214955	50.2504	1.3483	0.285804	1.07531e-06	5.18567e-06	UP
DAB1 CALB1 CALB2 HindN	ENSG00000215014	5.35461	-2.494	0.563385	2.49931e-06	1.15055e-05	DOWN
DAB1 CALB1 CALB2 HindN	ENSG00000215154	3.41311	6.82953	2.59573	6.87163e-07	3.40551e-06	UP
DAB1 CALB1 CALB2 HindN	ENSG00000215237	2.69302	6.28557	2.55617	8.11027e-06	3.46125e-05	UP
DAB1 CALB1 CALB2 HindN	ENSG00000215861	5.66281	7.80666	2.69237	7.79952e-09	4.91816e-08	UP
DAB1 CALB1 CALB2 HindN	ENSG00000217576	15.886	9.64567	2.80599	7.45758e-17	9.94191e-16	UP
DAB1 CALB1 CALB2 HindN	ENSG00000217648	2.22446	5.86897	2.51252	2.99765e-05	0.000117224	UP
DAB1 CALB1 CALB2 HindN	ENSG00000223598	8.60525	-1.4262	0.425162	0.000262402	0.000863902	DOWN
DAB1 CALB1 CALB2 HindN	ENSG00000223646	52.8977	-1.38156	0.271337	1.49147e-07	8.07161e-07	DOWN
DAB1 CALB1 CALB2 HindN	ENSG00000223751	4.11196	3.91026	1.04995	1.16095e-05	4.83097e-05	UP
DAB1 CALB1 CALB2 HindN	ENSG00000223942	2.96378	-6.47522	2.99271	0.000294177	0.000957547	DOWN
DAB1 CALB1 CALB2 HindN	ENSG00000224245	8.6102	8.60988	2.71695	1.75242e-12	1.62823e-11	UP
DAB1 CALB1 CALB2 HindN	ENSG00000224479	11.0702	9.05149	2.74734	2.50752e-14	2.72894e-13	UP
DAB1 CALB1 CALB2 HindN	ENSG00000224541	10.1936	-1.87058	0.472797	1.70134e-05	6.91303e-05	DOWN
DAB1 CALB1 CALB2 HindN	ENSG00000224658	63.9814	-1.83422	0.263438	7.2826e-13	7.02118e-12	DOWN
DAB1 CALB1 CALB2 HindN	ENSG00000224731	18.2724	-1.54621	0.328217	5.98249e-07	2.98786e-06	DOWN
DAB1 CALB1 CALB2 HindN	ENSG00000225173	1.94134	-5.56973	2.57828	0.00013307	0.000465101	DOWN
DAB1 CALB1 CALB2 HindN	ENSG00000225214	2.58041	-3.82559	1.08897	1.79784e-05	7.27656e-05	DOWN
DAB1 CALB1 CALB2 HindN	ENSG00000225218	9.98184	1.30387	0.356262	0.000119012	0.000419537	UP
DAB1 CALB1 CALB2 HindN	ENSG00000225233	6.69348	2.17725	0.592958	4.10617e-05	0.000157092	UP
DAB1 CALB1 CALB2 HindN	ENSG00000225339	66.8701	-1.92083	0.204847	1.51337e-21	2.69253e-20	DOWN
DAB1 CALB1 CALB2 HindN	ENSG00000225450	14.0814	-1.39108	0.35537	3.34319e-05	0.000129694	DOWN
DAB1 CALB1 CALB2 HindN	ENSG00000225610	6.01942	2.35678	0.563701	5.3973e-06	2.37101e-05	UP
DAB1 CALB1 CALB2 HindN	ENSG00000225727	4.02763	7.20273	2.58781	2.44422e-08	1.44596e-07	UP
DAB1 CALB1 CALB2 HindN	ENSG00000225752	3.45805	-2.93445	0.96805	0.000177527	0.000604175	DOWN
DAB1 CALB1 CALB2 HindN	ENSG00000225811	22.4843	-2.37402	0.512057	5.98891e-07	2.99044e-06	DOWN
DAB1 CALB1 CALB2 HindN	ENSG00000226310	14.4841	2.41181	0.421367	2.1263e-09	1.43336e-08	UP
DAB1 CALB1 CALB2 HindN	ENSG00000226526	15.0844	-1.13032	0.291625	5.00874e-05	0.000188832	DOWN
DAB1 CALB1 CALB2 HindN	ENSG00000226605	19.3925	-1.91163	0.40618	7.36365e-07	3.63122e-06	DOWN
DAB1 CALB1 CALB2 HindN	ENSG00000226824	41.9039	-11.5002	3.10306	6.04344e-26	1.38037e-24	DOWN
DAB1 CALB1 CALB2 HindN	ENSG00000226849	6.52811	-3.17947	0.603735	2.67277e-08	1.57529e-07	DOWN
DAB1 CALB1 CALB2 HindN	ENSG00000227033	11.9913	-1.85396	0.498742	4.00768e-05	0.000153571	DOWN
DAB1 CALB1 CALB2 HindN	ENSG00000227197	5.32465	-2.334	0.627041	3.21162e-05	0.000124996	DOWN
DAB1 CALB1 CALB2 HindN	ENSG00000227230	5.33281	-2.67251	0.710467	2.72406e-05	0.000107141	DOWN
DAB1 CALB1 CALB2 HindN	ENSG00000227370	1.64161	5.5349	2.5553	0.000237267	0.000789553	UP
DAB1 CALB1 CALB2 HindN	ENSG00000227407	2.60679	6.39341	2.50709	1.28165e-06	6.12003e-06	UP
DAB1 CALB1 CALB2 HindN	ENSG00000227627	8.8628	-1.31458	0.37142	0.000165734	0.000568588	DOWN
DAB1 CALB1 CALB2 HindN	ENSG00000227775	6.03947	7.89479	2.62484	4.98509e-11	4.02439e-10	UP
DAB1 CALB1 CALB2 HindN	ENSG00000228061	26.6436	-1.35957	0.318683	8.11045e-06	3.46125e-05	DOWN
DAB1 CALB1 CALB2 HindN	ENSG00000228222	118.898	-13.1435	3.28224	1.16471e-34	3.90803e-33	DOWN
DAB1 CALB1 CALB2 HindN	ENSG00000228434	14.106	-1.66533	0.437809	2.75678e-05	0.000108285	DOWN
DAB1 CALB1 CALB2 HindN	ENSG00000228463	3.61775	6.99838	2.67643	2.02124e-06	9.42311e-06	UP
DAB1 CALB1 CALB2 HindN	ENSG00000228782	3.70392	6.94433	2.61169	4.76128e-07	2.41182e-06	UP
DAB1 CALB1 CALB2 HindN	ENSG00000229278	3.82515	-7.50208	2.7192	2.36507e-08	1.40227e-07	DOWN
DAB1 CALB1 CALB2 HindN	ENSG00000229294	22.5453	-1.80787	0.293324	2.28653e-10	1.72325e-09	DOWN
DAB1 CALB1 CALB2 HindN	ENSG00000229321	51.6505	1.09303	0.216572	2.53493e-07	1.33164e-06	UP
DAB1 CALB1 CALB2 HindN	ENSG00000229721	2.16541	5.9119	2.53093	3.51365e-05	0.000135851	UP
DAB1 CALB1 CALB2 HindN	ENSG00000229751	23.935	-1.46668	0.308322	5.18131e-07	2.61126e-06	DOWN
DAB1 CALB1 CALB2 HindN	ENSG00000229839	19.2797	-1.154	0.300401	5.51765e-05	0.00020645	DOWN
DAB1 CALB1 CALB2 HindN	ENSG00000229970	122.697	12.8375	3.23582	1.63687e-19	2.59621e-18	UP
DAB1 CALB1 CALB2 HindN	ENSG00000230021	33.1026	10.8492	2.91353	1.11234e-22	2.12164e-21	UP
DAB1 CALB1 CALB2 HindN	ENSG00000230325	21.8169	1.63398	0.306734	2.19109e-08	1.30561e-07	UP
DAB1 CALB1 CALB2 HindN	ENSG00000230612	31.6707	-1.90629	0.245253	2.37488e-15	2.80361e-14	DOWN
DAB1 CALB1 CALB2 HindN	ENSG00000230732	4.77099	-7.55095	2.69822	4.20037e-09	2.73441e-08	DOWN
DAB1 CALB1 CALB2 HindN	ENSG00000230773	14.2295	-1.90176	0.454238	7.28822e-06	3.1375e-05	DOWN
DAB1 CALB1 CALB2 HindN	ENSG00000230826	13.51	-3.1799	0.467179	6.42368e-13	6.22079e-12	DOWN
DAB1 CALB1 CALB2 HindN	ENSG00000230928	2.54608	6.10437	2.5093	7.9569e-06	3.40135e-05	UP
DAB1 CALB1 CALB2 HindN	ENSG00000231114	3.81773	-3.03475	0.775775	1.56401e-05	6.39317e-05	DOWN
DAB1 CALB1 CALB2 HindN	ENSG00000231204	2.27408	6.16848	2.57069	2.08921e-05	8.37053e-05	UP
DAB1 CALB1 CALB2 HindN	ENSG00000231519	4.0593	-2.4038	0.780781	0.00029875	0.000971487	DOWN
DAB1 CALB1 CALB2 HindN	ENSG00000231563	4.25394	7.26718	2.58985	1.39285e-08	8.53881e-08	UP
DAB1 CALB1 CALB2 HindN	ENSG00000231731	13.6676	-1.27181	0.335577	6.51335e-05	0.000240272	DOWN
DAB1 CALB1 CALB2 HindN	ENSG00000231741	2.15728	6.018	2.5554	3.23743e-05	0.000125898	UP
DAB1 CALB1 CALB2 HindN	ENSG00000231985	20.6795	-3.77247	0.491764	1.04172e-14	1.17006e-13	DOWN
DAB1 CALB1 CALB2 HindN	ENSG00000232528	1.97059	5.71769	2.57651	0.00014147	0.000492149	UP
DAB1 CALB1 CALB2 HindN	ENSG00000232546	2.66341	6.49209	2.53659	1.47828e-06	7.00837e-06	UP
DAB1 CALB1 CALB2 HindN	ENSG00000232682	19.1365	-2.34061	0.368351	3.15403e-11	2.59456e-10	DOWN
DAB1 CALB1 CALB2 HindN	ENSG00000232721	1.81391	-3.92945	1.45678	0.000261669	0.000861967	DOWN
DAB1 CALB1 CALB2 HindN	ENSG00000232884	3.01647	2.88181	0.911869	0.000169538	0.000580302	UP
DAB1 CALB1 CALB2 HindN	ENSG00000233339	4.38518	-2.82731	0.81557	6.26352e-05	0.000231702	DOWN
DAB1 CALB1 CALB2 HindN	ENSG00000233367	20.2504	-2.4924	0.350394	2.34267e-13	2.36081e-12	DOWN
DAB1 CALB1 CALB2 HindN	ENSG00000233461	1.90253	-6.0718	2.62225	3.1388e-05	0.000122422	DOWN
DAB1 CALB1 CALB2 HindN	ENSG00000233635	140.234	-1.99032	0.191271	5.18049e-26	1.18782e-24	DOWN
DAB1 CALB1 CALB2 HindN	ENSG00000233783	54.0777	-2.40351	0.343552	1.75458e-13	1.78706e-12	DOWN
DAB1 CALB1 CALB2 HindN	ENSG00000233848	17.227	-2.13709	0.375562	2.93409e-09	1.94434e-08	DOWN
DAB1 CALB1 CALB2 HindN	ENSG00000233912	31.0067	-2.77921	0.297999	1.67771e-21	2.97602e-20	DOWN
DAB1 CALB1 CALB2 HindN	ENSG00000233967	9.59545	1.96099	0.522629	2.21613e-05	8.83892e-05	UP
DAB1 CALB1 CALB2 HindN	ENSG00000234021	26.4202	-2.28168	0.429326	2.03085e-08	1.21591e-07	DOWN
DAB1 CALB1 CALB2 HindN	ENSG00000234162	11.4383	-1.52345	0.361012	8.59124e-06	3.6535e-05	DOWN
DAB1 CALB1 CALB2 HindN	ENSG00000234173	45.6392	-2.28848	0.446015	4.74974e-08	2.71676e-07	DOWN
DAB1 CALB1 CALB2 HindN	ENSG00000234405	21.8094	1.1932	0.26546	2.96036e-06	1.34872e-05	UP
DAB1 CALB1 CALB2 HindN	ENSG00000234500	15.2414	9.61912	2.79684	3.90658e-17	5.30596e-16	UP
DAB1 CALB1 CALB2 HindN	ENSG00000234504	4.95467	7.64671	2.62025	1.06698e-09	7.45415e-09	UP
DAB1 CALB1 CALB2 HindN	ENSG00000234773	3.27322	6.91105	2.57198	1.87173e-07	1.00023e-06	UP
DAB1 CALB1 CALB2 HindN	ENSG00000234913	3.23493	-6.96241	2.65061	1.95442e-07	1.04278e-06	DOWN
DAB1 CALB1 CALB2 HindN	ENSG00000235007	16.2664	9.56988	2.82704	5.94938e-15	6.79955e-14	UP
DAB1 CALB1 CALB2 HindN	ENSG00000235066	6.85242	-3.4739	0.693375	3.00363e-08	1.76245e-07	DOWN
DAB1 CALB1 CALB2 HindN	ENSG00000235450	36.9784	1.40957	0.38435	8.54818e-05	0.000308931	UP
DAB1 CALB1 CALB2 HindN	ENSG00000235609	14.3221	9.36925	2.7658	1.74443e-16	2.25488e-15	UP
DAB1 CALB1 CALB2 HindN	ENSG00000235820	5.5463	-4.12341	0.840325	4.03885e-08	2.32747e-07	DOWN
DAB1 CALB1 CALB2 HindN	ENSG00000235837	15.2522	-1.7844	0.40892	3.59257e-06	1.61788e-05	DOWN
DAB1 CALB1 CALB2 HindN	ENSG00000235902	12.4186	-1.36279	0.369053	8.76937e-05	0.000316199	DOWN
DAB1 CALB1 CALB2 HindN	ENSG00000235939	18.0676	-2.39971	0.346685	6.25095e-13	6.06831e-12	DOWN
DAB1 CALB1 CALB2 HindN	ENSG00000236065	14.622	-1.14503	0.334433	0.000278072	0.000911462	DOWN
DAB1 CALB1 CALB2 HindN	ENSG00000236283	63.829	-1.27664	0.301231	8.7498e-06	3.71629e-05	DOWN
DAB1 CALB1 CALB2 HindN	ENSG00000236676	19.6844	-2.00875	0.480289	3.01087e-06	1.36964e-05	DOWN
DAB1 CALB1 CALB2 HindN	ENSG00000236796	5.19213	7.78446	2.63778	6.11663e-10	4.3864e-09	UP
DAB1 CALB1 CALB2 HindN	ENSG00000236986	29.6555	-2.49999	0.401069	9.79588e-11	7.65138e-10	DOWN
DAB1 CALB1 CALB2 HindN	ENSG00000237031	29.6141	-2.09246	0.276994	5.951e-15	6.79955e-14	DOWN
DAB1 CALB1 CALB2 HindN	ENSG00000237251	1.69901	5.44142	2.46269	0.000113601	0.000402009	UP
DAB1 CALB1 CALB2 HindN	ENSG00000237359	11.1824	4.4271	0.632152	2.75433e-13	2.75584e-12	UP
DAB1 CALB1 CALB2 HindN	ENSG00000237365	7.60157	-2.48787	0.499327	1.4666e-07	7.94604e-07	DOWN
DAB1 CALB1 CALB2 HindN	ENSG00000237461	139.638	8.96256	0.718094	4.38259e-41	1.79085e-39	UP
DAB1 CALB1 CALB2 HindN	ENSG00000237720	8.26746	1.69082	0.509539	0.000260893	0.000859768	UP
DAB1 CALB1 CALB2 HindN	ENSG00000237994	1.78698	-6.032	2.60488	3.07648e-05	0.000120129	DOWN
DAB1 CALB1 CALB2 HindN	ENSG00000238039	2.22865	-6.39034	2.67717	1.71486e-05	6.96358e-05	DOWN
DAB1 CALB1 CALB2 HindN	ENSG00000239268	1239.03	1.04775	0.17873	2.41449e-09	1.61892e-08	UP
DAB1 CALB1 CALB2 HindN	ENSG00000239415	2.4251	-6.62449	2.60778	8.08751e-07	3.96519e-06	DOWN
DAB1 CALB1 CALB2 HindN	ENSG00000239763	2.46496	6.29094	2.52601	4.25923e-06	1.89907e-05	UP
DAB1 CALB1 CALB2 HindN	ENSG00000240393	9.63517	8.70904	2.70587	9.22405e-14	9.60422e-13	UP
DAB1 CALB1 CALB2 HindN	ENSG00000240553	90.0042	-1.60253	0.284677	5.45091e-09	3.50207e-08	DOWN
DAB1 CALB1 CALB2 HindN	ENSG00000241073	16.7988	-1.03178	0.289771	0.000184372	0.000625416	DOWN
DAB1 CALB1 CALB2 HindN	ENSG00000241489	31.1131	10.7201	2.89857	1.4211e-22	2.69118e-21	UP
DAB1 CALB1 CALB2 HindN	ENSG00000242553	16.206	1.84129	0.430928	5.65939e-06	2.48065e-05	UP
DAB1 CALB1 CALB2 HindN	ENSG00000242588	179.028	13.54	3.13887	3.72068e-37	1.36156e-35	UP
DAB1 CALB1 CALB2 HindN	ENSG00000242816	34.0385	-2.16521	0.280316	1.59586e-15	1.91721e-14	DOWN
DAB1 CALB1 CALB2 HindN	ENSG00000243024	8.05635	8.44112	2.67418	4.96064e-13	4.86326e-12	UP
DAB1 CALB1 CALB2 HindN	ENSG00000243155	31.8677	2.43263	0.460935	1.16405e-08	7.19172e-08	UP
DAB1 CALB1 CALB2 HindN	ENSG00000243696	3.99204	7.0949	2.58914	6.66665e-08	3.74663e-07	UP
DAB1 CALB1 CALB2 HindN	ENSG00000244932	1.67551	5.51505	2.50465	0.000142127	0.000494218	UP
DAB1 CALB1 CALB2 HindN	ENSG00000245482	8.19925	-2.2979	0.550761	4.98483e-06	2.19833e-05	DOWN
DAB1 CALB1 CALB2 HindN	ENSG00000246203	10.5841	8.95415	2.74668	8.16259e-14	8.54382e-13	UP
DAB1 CALB1 CALB2 HindN	ENSG00000246250	43.8545	-1.23753	0.283937	5.90831e-06	2.5798e-05	DOWN
DAB1 CALB1 CALB2 HindN	ENSG00000246596	29.8774	10.6734	2.89202	1.56451e-22	2.95336e-21	UP
DAB1 CALB1 CALB2 HindN	ENSG00000246851	13.1145	-2.05342	0.399915	5.76582e-08	3.26346e-07	DOWN
DAB1 CALB1 CALB2 HindN	ENSG00000247345	12.8546	-1.9079	0.360109	4.33229e-08	2.48694e-07	DOWN
DAB1 CALB1 CALB2 HindN	ENSG00000248285	3.57446	-3.77403	0.99964	2.03566e-05	8.17112e-05	DOWN
DAB1 CALB1 CALB2 HindN	ENSG00000248343	13.1658	-1.41185	0.415268	0.000284004	0.000927461	DOWN
DAB1 CALB1 CALB2 HindN	ENSG00000248458	14.2933	-2.11787	0.402874	5.61759e-08	3.18562e-07	DOWN
DAB1 CALB1 CALB2 HindN	ENSG00000248475	31.7481	-1.55287	0.271676	4.55629e-09	2.96084e-08	DOWN
DAB1 CALB1 CALB2 HindN	ENSG00000248710	2.52602	6.16044	2.50762	5.69286e-06	2.49395e-05	UP
DAB1 CALB1 CALB2 HindN	ENSG00000248733	8.61103	3.85922	0.602897	2.51384e-11	2.0903e-10	UP
DAB1 CALB1 CALB2 HindN	ENSG00000248758	2.23459	-4.52103	1.39239	1.24264e-05	5.15022e-05	DOWN
DAB1 CALB1 CALB2 HindN	ENSG00000248816	10.6406	-2.82807	0.529506	1.99771e-08	1.19817e-07	DOWN
DAB1 CALB1 CALB2 HindN	ENSG00000248863	4.45109	7.39735	2.57912	1.94557e-09	1.31749e-08	UP
DAB1 CALB1 CALB2 HindN	ENSG00000248984	16.29	-2.92221	0.440767	5.37718e-12	4.78166e-11	DOWN
DAB1 CALB1 CALB2 HindN	ENSG00000249049	6.05533	-1.80316	0.491132	6.79949e-05	0.000249976	DOWN
DAB1 CALB1 CALB2 HindN	ENSG00000249112	7.66112	-2.93938	0.548795	1.57053e-08	9.53915e-08	DOWN
DAB1 CALB1 CALB2 HindN	ENSG00000249141	4.40319	7.40837	2.62473	1.77571e-08	1.07068e-07	UP
DAB1 CALB1 CALB2 HindN	ENSG00000249175	4.88179	-3.08745	0.757074	5.4089e-06	2.37567e-05	DOWN
DAB1 CALB1 CALB2 HindN	ENSG00000249207	22.0872	-1.09117	0.302858	0.000193833	0.00065462	DOWN
DAB1 CALB1 CALB2 HindN	ENSG00000249209	34.174	10.8896	2.91137	2.20933e-23	4.34624e-22	UP
DAB1 CALB1 CALB2 HindN	ENSG00000249240	2.50014	6.35579	2.53016	3.19139e-06	1.44788e-05	UP
DAB1 CALB1 CALB2 HindN	ENSG00000249319	7.21599	8.23531	2.67964	2.3707e-11	1.97777e-10	UP
DAB1 CALB1 CALB2 HindN	ENSG00000249419	6.67589	-1.83331	0.560311	0.000240424	0.000798274	DOWN
DAB1 CALB1 CALB2 HindN	ENSG00000249678	13.4984	-2.03971	0.43359	6.8244e-07	3.38421e-06	DOWN
DAB1 CALB1 CALB2 HindN	ENSG00000249773	12.0198	9.11952	2.75912	1.07134e-14	1.20219e-13	UP
DAB1 CALB1 CALB2 HindN	ENSG00000249870	15.8636	-1.32685	0.310109	8.60859e-06	3.65957e-05	DOWN
DAB1 CALB1 CALB2 HindN	ENSG00000249883	19.9897	-2.46969	0.422429	7.68525e-10	5.45222e-09	DOWN
DAB1 CALB1 CALB2 HindN	ENSG00000249894	4.79592	7.32456	2.62186	2.8193e-08	1.65796e-07	UP
DAB1 CALB1 CALB2 HindN	ENSG00000249916	5.28725	-2.59503	0.692286	3.88279e-05	0.000149121	DOWN
DAB1 CALB1 CALB2 HindN	ENSG00000250015	3.55337	-3.6979	0.94018	4.78803e-06	2.12012e-05	DOWN
DAB1 CALB1 CALB2 HindN	ENSG00000250195	51.8971	1.14582	0.281679	2.31085e-05	9.18286e-05	UP
DAB1 CALB1 CALB2 HindN	ENSG00000250237	5.02533	7.26925	2.83131	7.58096e-06	3.25349e-05	UP
DAB1 CALB1 CALB2 HindN	ENSG00000250243	30.6297	-2.02219	0.362685	5.96484e-09	3.81273e-08	DOWN
DAB1 CALB1 CALB2 HindN	ENSG00000250349	19.8705	9.96797	2.85395	4.69527e-17	6.34461e-16	UP
DAB1 CALB1 CALB2 HindN	ENSG00000250406	3.58989	-2.14035	0.65385	0.000207892	0.000697452	DOWN
DAB1 CALB1 CALB2 HindN	ENSG00000250592	14.3234	-2.32512	0.409221	1.82274e-09	1.23748e-08	DOWN
DAB1 CALB1 CALB2 HindN	ENSG00000250770	3.9671	7.08199	2.66483	8.30488e-07	4.06424e-06	UP
DAB1 CALB1 CALB2 HindN	ENSG00000250979	3.73269	6.51894	2.90713	0.000185593	0.000629289	UP
DAB1 CALB1 CALB2 HindN	ENSG00000251023	2.28407	-6.40094	2.58644	2.28851e-06	1.05862e-05	DOWN
DAB1 CALB1 CALB2 HindN	ENSG00000251034	14.3753	-1.81937	0.348089	3.2971e-08	1.92422e-07	DOWN
DAB1 CALB1 CALB2 HindN	ENSG00000251187	27.8517	-2.24084	0.367622	1.61158e-10	1.22896e-09	DOWN
DAB1 CALB1 CALB2 HindN	ENSG00000251294	32.4116	-2.81068	0.457676	2.19368e-10	1.65537e-09	DOWN
DAB1 CALB1 CALB2 HindN	ENSG00000251330	1.76267	-3.82034	1.45671	0.000302886	0.000983864	DOWN
DAB1 CALB1 CALB2 HindN	ENSG00000251357	3.33658	6.93467	2.62609	9.03819e-07	4.40038e-06	UP
DAB1 CALB1 CALB2 HindN	ENSG00000251379	31.7769	5.85602	0.675253	6.05927e-19	9.24727e-18	UP
DAB1 CALB1 CALB2 HindN	ENSG00000251556	9.6636	-1.75675	0.450325	2.67284e-05	0.00010523	DOWN
DAB1 CALB1 CALB2 HindN	ENSG00000252690	2.06005	5.77276	2.56823	0.000104406	0.000371956	UP
DAB1 CALB1 CALB2 HindN	ENSG00000253116	14.3078	-2.17928	0.380473	2.82713e-09	1.87699e-08	DOWN
DAB1 CALB1 CALB2 HindN	ENSG00000253194	31.6137	-1.27252	0.258183	3.19557e-07	1.65532e-06	DOWN
DAB1 CALB1 CALB2 HindN	ENSG00000253263	1.90872	5.54698	2.49423	9.97153e-05	0.000356524	UP
DAB1 CALB1 CALB2 HindN	ENSG00000253284	3.43653	-7.329	2.68266	2.59083e-08	1.52889e-07	DOWN
DAB1 CALB1 CALB2 HindN	ENSG00000253477	7.30066	-8.44175	2.77856	3.9458e-12	3.55257e-11	DOWN
DAB1 CALB1 CALB2 HindN	ENSG00000253607	23.7332	-2.97736	0.322778	6.02128e-21	1.04021e-19	DOWN
DAB1 CALB1 CALB2 HindN	ENSG00000253629	7.76178	-1.69561	0.455328	6.68899e-05	0.000246217	DOWN
DAB1 CALB1 CALB2 HindN	ENSG00000253636	42.6251	1.59882	0.274569	1.784e-09	1.21394e-08	UP
DAB1 CALB1 CALB2 HindN	ENSG00000253726	2.64065	-6.3887	2.61133	4.01055e-06	1.7939e-05	DOWN
DAB1 CALB1 CALB2 HindN	ENSG00000253736	9.26917	-1.81397	0.389085	8.55688e-07	4.1832e-06	DOWN
DAB1 CALB1 CALB2 HindN	ENSG00000253811	10.9425	-3.69065	0.664905	1.18901e-09	8.2655e-09	DOWN
DAB1 CALB1 CALB2 HindN	ENSG00000253925	103.209	-2.26212	0.197555	4.57743e-31	1.33148e-29	DOWN
DAB1 CALB1 CALB2 HindN	ENSG00000253976	18.2487	-1.97641	0.450435	3.4043e-06	1.53949e-05	DOWN
DAB1 CALB1 CALB2 HindN	ENSG00000254099	6.12926	-1.74405	0.537356	0.000252553	0.000834938	DOWN
DAB1 CALB1 CALB2 HindN	ENSG00000254187	26.5485	-1.25373	0.306796	1.9257e-05	7.75719e-05	DOWN
DAB1 CALB1 CALB2 HindN	ENSG00000254263	7.91944	-2.72072	0.53912	9.64616e-08	5.33304e-07	DOWN
DAB1 CALB1 CALB2 HindN	ENSG00000254365	3.27188	-2.96432	0.818811	2.99331e-05	0.000117074	DOWN
DAB1 CALB1 CALB2 HindN	ENSG00000254409	9.62244	2.61909	0.518857	3.30153e-08	1.92634e-07	UP
DAB1 CALB1 CALB2 HindN	ENSG00000254420	59.1396	-1.91507	0.440728	3.32743e-06	1.50674e-05	DOWN
DAB1 CALB1 CALB2 HindN	ENSG00000254536	7.80671	8.34048	2.66756	1.60515e-12	1.49782e-11	UP
DAB1 CALB1 CALB2 HindN	ENSG00000254538	41.7592	-1.82926	0.317433	3.16337e-09	2.08987e-08	DOWN
DAB1 CALB1 CALB2 HindN	ENSG00000254540	6.74626	-3.34458	0.657488	5.14685e-08	2.93263e-07	DOWN
DAB1 CALB1 CALB2 HindN	ENSG00000254553	18.7543	9.92705	2.84428	3.11039e-17	4.26591e-16	UP
DAB1 CALB1 CALB2 HindN	ENSG00000254556	2.75048	-6.9332	2.65485	3.28123e-07	1.69674e-06	DOWN
DAB1 CALB1 CALB2 HindN	ENSG00000254604	54.455	-1.9069	0.279578	2.46211e-12	2.25596e-11	DOWN
DAB1 CALB1 CALB2 HindN	ENSG00000254607	19.7957	-1.21852	0.328652	0.000108602	0.000385521	DOWN
DAB1 CALB1 CALB2 HindN	ENSG00000254682	18.2993	-2.45296	0.591338	3.78206e-06	1.6984e-05	DOWN
DAB1 CALB1 CALB2 HindN	ENSG00000254692	14.4941	9.47732	2.7799	1.02967e-16	1.35674e-15	UP
DAB1 CALB1 CALB2 HindN	ENSG00000254706	6.39309	7.80255	2.7845	1.82788e-07	9.7877e-07	UP
DAB1 CALB1 CALB2 HindN	ENSG00000254732	9.68974	8.83279	2.71776	3.32613e-14	3.58707e-13	UP
DAB1 CALB1 CALB2 HindN	ENSG00000254746	6.39739	2.33852	0.714458	0.000205678	0.000690413	UP
DAB1 CALB1 CALB2 HindN	ENSG00000254787	17.7572	-1.95283	0.417381	7.05454e-07	3.4889e-06	DOWN
DAB1 CALB1 CALB2 HindN	ENSG00000254865	5.80596	-1.67651	0.50368	0.000278815	0.000913144	DOWN
DAB1 CALB1 CALB2 HindN	ENSG00000254929	6.74224	7.87687	2.72335	1.18154e-08	7.29598e-08	UP
DAB1 CALB1 CALB2 HindN	ENSG00000254936	8.97809	-8.78048	2.80211	6.70311e-14	7.08152e-13	DOWN
DAB1 CALB1 CALB2 HindN	ENSG00000254938	4.39247	-7.70387	2.74308	8.54966e-09	5.35855e-08	DOWN
DAB1 CALB1 CALB2 HindN	ENSG00000254988	5.20731	-3.02202	0.714785	4.58086e-06	2.03259e-05	DOWN
DAB1 CALB1 CALB2 HindN	ENSG00000255139	32.3285	-1.75591	0.212379	3.75032e-17	5.10828e-16	DOWN
DAB1 CALB1 CALB2 HindN	ENSG00000255158	10.1429	-1.26826	0.337453	7.70367e-05	0.000281048	DOWN
DAB1 CALB1 CALB2 HindN	ENSG00000255292	9.74108	8.85444	2.72761	8.35876e-14	8.74147e-13	UP
DAB1 CALB1 CALB2 HindN	ENSG00000255310	1.82993	-6.09504	2.62829	3.28284e-05	0.000127477	DOWN
DAB1 CALB1 CALB2 HindN	ENSG00000255320	4.22577	2.90471	0.719884	8.28417e-06	3.52796e-05	UP
DAB1 CALB1 CALB2 HindN	ENSG00000255330	31.005	10.7082	2.91354	7.59806e-21	1.30504e-19	UP
DAB1 CALB1 CALB2 HindN	ENSG00000255339	5.19655	7.67212	2.62655	1.11379e-09	7.7584e-09	UP
DAB1 CALB1 CALB2 HindN	ENSG00000255372	17.3151	-3.2178	0.590406	4.07726e-09	2.66044e-08	DOWN
DAB1 CALB1 CALB2 HindN	ENSG00000255422	33.9529	4.65166	0.465249	2.24746e-24	4.64767e-23	UP
DAB1 CALB1 CALB2 HindN	ENSG00000255439	1.74993	5.67204	2.5008	7.57929e-05	0.000276935	UP
DAB1 CALB1 CALB2 HindN	ENSG00000255455	4.52667	-7.6485	2.68106	5.14662e-10	3.73349e-09	DOWN
DAB1 CALB1 CALB2 HindN	ENSG00000255467	15.0591	-1.18231	0.348274	0.000267484	0.000879177	DOWN
DAB1 CALB1 CALB2 HindN	ENSG00000255476	48.8216	-2.01651	0.237177	3.41816e-18	5.01422e-17	DOWN
DAB1 CALB1 CALB2 HindN	ENSG00000255495	7.87431	-2.55653	0.798371	0.000151961	0.000525651	DOWN
DAB1 CALB1 CALB2 HindN	ENSG00000255508	1.67552	5.42045	2.51622	0.000226815	0.000756463	UP
DAB1 CALB1 CALB2 HindN	ENSG00000255537	1.66243	-5.87471	2.63809	9.84772e-05	0.000352414	DOWN
DAB1 CALB1 CALB2 HindN	ENSG00000255580	63.6663	-3.06839	0.308675	1.97635e-23	3.90079e-22	DOWN
DAB1 CALB1 CALB2 HindN	ENSG00000255639	55.5735	11.6547	3.00635	8.68413e-25	1.83082e-23	UP
DAB1 CALB1 CALB2 HindN	ENSG00000255663	2.80404	6.36976	2.63036	1.90452e-05	7.67444e-05	UP
DAB1 CALB1 CALB2 HindN	ENSG00000255669	3.79585	6.9718	2.57774	1.24602e-07	6.80077e-07	UP
DAB1 CALB1 CALB2 HindN	ENSG00000255670	18.0692	1.60791	0.383904	6.36447e-06	2.76377e-05	UP
DAB1 CALB1 CALB2 HindN	ENSG00000255723	2.52118	6.2969	2.52102	4.33951e-06	1.9327e-05	UP
DAB1 CALB1 CALB2 HindN	ENSG00000255730	2.76711	6.52853	2.59699	5.21773e-06	2.29721e-05	UP
DAB1 CALB1 CALB2 HindN	ENSG00000255835	4.78062	7.49318	2.59815	1.74766e-09	1.1899e-08	UP
DAB1 CALB1 CALB2 HindN	ENSG00000255872	41.3947	11.173	2.94387	1.57895e-24	3.2766e-23	UP
DAB1 CALB1 CALB2 HindN	ENSG00000255886	67.0719	-2.41694	0.241311	1.33632e-24	2.78279e-23	DOWN
DAB1 CALB1 CALB2 HindN	ENSG00000255910	51.3636	1.32709	0.353024	7.9126e-05	0.000287965	UP
DAB1 CALB1 CALB2 HindN	ENSG00000255944	2.83712	6.09921	2.81074	0.000296274	0.000963833	UP
DAB1 CALB1 CALB2 HindN	ENSG00000256100	2.48697	6.24124	2.5422	7.99424e-06	3.4167e-05	UP
DAB1 CALB1 CALB2 HindN	ENSG00000256206	6.25433	8.01137	2.72019	4.18329e-09	2.72496e-08	UP
DAB1 CALB1 CALB2 HindN	ENSG00000256552	10.3961	8.90043	2.7893	9.35486e-12	8.13064e-11	UP
DAB1 CALB1 CALB2 HindN	ENSG00000256566	6.27088	8.092	2.68221	2.15441e-10	1.62625e-09	UP
DAB1 CALB1 CALB2 HindN	ENSG00000256591	19.517	9.92379	2.82043	7.21756e-19	1.09658e-17	UP
DAB1 CALB1 CALB2 HindN	ENSG00000256625	1.87185	5.72987	2.51392	6.56882e-05	0.000242056	UP
DAB1 CALB1 CALB2 HindN	ENSG00000256646	2.07526	6.04041	2.51977	1.64869e-05	6.71973e-05	UP
DAB1 CALB1 CALB2 HindN	ENSG00000256825	3.49382	6.70043	2.60406	1.77299e-06	8.31129e-06	UP
DAB1 CALB1 CALB2 HindN	ENSG00000256966	2.71104	6.45124	2.56125	3.59144e-06	1.61768e-05	UP
DAB1 CALB1 CALB2 HindN	ENSG00000257004	13.9382	-2.05851	0.446009	7.4932e-07	3.69205e-06	DOWN
DAB1 CALB1 CALB2 HindN	ENSG00000257191	33.7427	-2.32727	0.355399	5.13108e-12	4.57648e-11	DOWN
DAB1 CALB1 CALB2 HindN	ENSG00000257228	8.80225	-2.11574	0.49136	5.60889e-06	2.46033e-05	DOWN
DAB1 CALB1 CALB2 HindN	ENSG00000257390	3.44661	6.84146	2.55675	1.89328e-07	1.01061e-06	UP
DAB1 CALB1 CALB2 HindN	ENSG00000257458	28.9578	-1.34873	0.227563	1.31849e-09	9.10449e-09	DOWN
DAB1 CALB1 CALB2 HindN	ENSG00000257470	15.958	4.90132	0.969754	2.121e-08	1.2667e-07	UP
DAB1 CALB1 CALB2 HindN	ENSG00000257545	171.627	1.25578	0.178707	9.61986e-13	9.17797e-12	UP
DAB1 CALB1 CALB2 HindN	ENSG00000257647	9.02397	2.37725	0.506192	4.13722e-07	2.11051e-06	UP
DAB1 CALB1 CALB2 HindN	ENSG00000257663	3.56299	-3.37482	1.06795	9.49696e-05	0.000340424	DOWN
DAB1 CALB1 CALB2 HindN	ENSG00000257711	4.10837	2.01201	0.599593	0.000189266	0.00064092	UP
DAB1 CALB1 CALB2 HindN	ENSG00000257767	2.16536	5.84602	2.5371	5.07799e-05	0.000191201	UP
DAB1 CALB1 CALB2 HindN	ENSG00000257894	106.531	-2.11927	0.213326	3.03234e-24	6.22754e-23	DOWN
DAB1 CALB1 CALB2 HindN	ENSG00000257921	3.10679	6.73583	2.52768	1.60958e-07	8.67732e-07	UP
DAB1 CALB1 CALB2 HindN	ENSG00000258081	103.353	2.54753	0.494054	4.39057e-08	2.51858e-07	UP
DAB1 CALB1 CALB2 HindN	ENSG00000258092	2.12009	4.20641	1.38405	4.80376e-05	0.000181737	UP
DAB1 CALB1 CALB2 HindN	ENSG00000258162	185.345	-2.96246	0.175584	4.38925e-64	3.12135e-62	DOWN
DAB1 CALB1 CALB2 HindN	ENSG00000258225	16.3946	-1.97785	0.466908	6.5257e-06	2.82966e-05	DOWN
DAB1 CALB1 CALB2 HindN	ENSG00000258378	10.5901	-1.63269	0.463326	0.000143361	0.000498075	DOWN
DAB1 CALB1 CALB2 HindN	ENSG00000258385	5.64565	7.69679	2.65384	3.35287e-09	2.20894e-08	UP
DAB1 CALB1 CALB2 HindN	ENSG00000258461	2.03699	5.87365	2.47477	1.68083e-05	6.83551e-05	UP
DAB1 CALB1 CALB2 HindN	ENSG00000258465	4.10307	7.11335	2.63547	2.84783e-07	1.48455e-06	UP
DAB1 CALB1 CALB2 HindN	ENSG00000258472	5.75374	-8.0584	2.75524	2.32307e-10	1.75024e-09	DOWN
DAB1 CALB1 CALB2 HindN	ENSG00000258520	13.9111	-1.25267	0.311849	2.23346e-05	8.89911e-05	DOWN
DAB1 CALB1 CALB2 HindN	ENSG00000258526	676.117	1.00642	0.176363	6.32813e-09	4.03304e-08	UP
DAB1 CALB1 CALB2 HindN	ENSG00000258539	5.48016	7.79296	2.64031	6.28008e-10	4.49416e-09	UP
DAB1 CALB1 CALB2 HindN	ENSG00000258561	116.484	1.25929	0.192035	1.65812e-11	1.40625e-10	UP
DAB1 CALB1 CALB2 HindN	ENSG00000258580	46.451	-2.02834	0.257696	4.78882e-16	5.99475e-15	DOWN
DAB1 CALB1 CALB2 HindN	ENSG00000258631	72.8469	1.02899	0.272903	7.90148e-05	0.000287648	UP
DAB1 CALB1 CALB2 HindN	ENSG00000258653	2.83587	6.47449	2.51553	8.68961e-07	4.23945e-06	UP
DAB1 CALB1 CALB2 HindN	ENSG00000258677	4.87193	7.46762	2.60029	2.59337e-09	1.73059e-08	UP
DAB1 CALB1 CALB2 HindN	ENSG00000258699	3.96326	4.07312	1.43175	0.000257874	0.000850876	UP
DAB1 CALB1 CALB2 HindN	ENSG00000258757	24.4405	-2.26916	0.342973	6.59852e-12	5.83506e-11	DOWN
DAB1 CALB1 CALB2 HindN	ENSG00000258768	1.99541	-6.00589	2.59241	2.62057e-05	0.000103241	DOWN
DAB1 CALB1 CALB2 HindN	ENSG00000258782	3.17015	6.68476	2.59967	2.012e-06	9.38368e-06	UP
DAB1 CALB1 CALB2 HindN	ENSG00000258830	1.79492	5.61267	2.60218	0.000280397	0.000917567	UP
DAB1 CALB1 CALB2 HindN	ENSG00000258864	13.4351	9.33502	2.76708	3.66024e-16	4.61853e-15	UP
DAB1 CALB1 CALB2 HindN	ENSG00000258892	8.33744	8.58984	2.69412	2.70707e-13	2.71082e-12	UP
DAB1 CALB1 CALB2 HindN	ENSG00000258903	6.11534	2.11696	0.524928	1.14198e-05	4.75951e-05	UP
DAB1 CALB1 CALB2 HindN	ENSG00000258959	10.7203	8.94733	2.72762	1.0406e-14	1.16935e-13	UP
DAB1 CALB1 CALB2 HindN	ENSG00000258964	2.24408	6.10026	2.51009	9.52001e-06	4.02476e-05	UP
DAB1 CALB1 CALB2 HindN	ENSG00000259053	2.95048	6.64988	2.52898	3.48873e-07	1.79857e-06	UP
DAB1 CALB1 CALB2 HindN	ENSG00000259066	3.66801	7.02251	2.55343	3.10362e-08	1.81799e-07	UP
DAB1 CALB1 CALB2 HindN	ENSG00000259080	4.63261	7.48455	2.58713	1.06404e-09	7.43577e-09	UP
DAB1 CALB1 CALB2 HindN	ENSG00000259081	3.00368	2.50277	0.788696	0.000238589	0.000793288	UP
DAB1 CALB1 CALB2 HindN	ENSG00000259115	1.6903	5.55729	2.49586	0.000110384	0.000391438	UP
DAB1 CALB1 CALB2 HindN	ENSG00000259118	8.8583	-2.09905	0.486969	3.3362e-06	1.51013e-05	DOWN
DAB1 CALB1 CALB2 HindN	ENSG00000259221	24.3678	-2.17222	0.365895	7.56123e-10	5.37064e-09	DOWN
DAB1 CALB1 CALB2 HindN	ENSG00000259244	2.18687	6.10064	2.52952	1.4328e-05	5.89527e-05	UP
DAB1 CALB1 CALB2 HindN	ENSG00000259287	4.15925	-7.31096	2.6592	9.23488e-09	5.77586e-08	DOWN
DAB1 CALB1 CALB2 HindN	ENSG00000259316	1.65914	5.56531	2.47635	8.2933e-05	0.000300534	UP
DAB1 CALB1 CALB2 HindN	ENSG00000259407	10.3472	3.3974	0.530674	2.7424e-11	2.26769e-10	UP
DAB1 CALB1 CALB2 HindN	ENSG00000259481	14.369	-2.42353	0.428828	4.01327e-09	2.62012e-08	DOWN
DAB1 CALB1 CALB2 HindN	ENSG00000259483	8.33803	-2.88351	0.609678	2.36388e-07	1.24728e-06	DOWN
DAB1 CALB1 CALB2 HindN	ENSG00000259515	9.815	-2.2407	0.509419	2.10298e-06	9.7812e-06	DOWN
DAB1 CALB1 CALB2 HindN	ENSG00000259539	38.4091	1.5227	0.382311	2.13111e-05	8.52836e-05	UP
DAB1 CALB1 CALB2 HindN	ENSG00000259543	120.578	1.55974	0.318958	2.62532e-07	1.37669e-06	UP
DAB1 CALB1 CALB2 HindN	ENSG00000259546	30.2595	10.6466	2.89964	1.97863e-21	3.48904e-20	UP
DAB1 CALB1 CALB2 HindN	ENSG00000259553	1.8336	-5.84711	2.57735	4.57214e-05	0.000173526	DOWN
DAB1 CALB1 CALB2 HindN	ENSG00000259554	1.88625	-6.17875	2.60441	1.41772e-05	5.83626e-05	DOWN
DAB1 CALB1 CALB2 HindN	ENSG00000259556	2.74639	6.61399	2.53233	5.49346e-07	2.7604e-06	UP
DAB1 CALB1 CALB2 HindN	ENSG00000259580	2.50138	6.27592	2.54051	6.92659e-06	2.99532e-05	UP
DAB1 CALB1 CALB2 HindN	ENSG00000259588	7.18107	-2.86534	0.518329	8.68081e-09	5.43932e-08	DOWN
DAB1 CALB1 CALB2 HindN	ENSG00000259589	63.2309	-1.87201	0.19022	2.62912e-23	5.13811e-22	DOWN
DAB1 CALB1 CALB2 HindN	ENSG00000259609	7.86823	8.3731	2.75641	6.31531e-10	4.51665e-09	UP
DAB1 CALB1 CALB2 HindN	ENSG00000259617	8.40602	-3.426	0.598948	1.5069e-09	1.03306e-08	DOWN
DAB1 CALB1 CALB2 HindN	ENSG00000259628	23.6113	10.301	2.86069	3.33747e-20	5.49093e-19	UP
DAB1 CALB1 CALB2 HindN	ENSG00000259683	2.03095	5.74912	2.54797	8.83561e-05	0.000318395	UP
DAB1 CALB1 CALB2 HindN	ENSG00000259709	10.7475	-1.42567	0.388886	7.03444e-05	0.000258255	DOWN
DAB1 CALB1 CALB2 HindN	ENSG00000259755	4.45883	2.5231	0.73158	7.01508e-05	0.000257623	UP
DAB1 CALB1 CALB2 HindN	ENSG00000259946	4.89321	-7.48365	2.70892	2.21381e-08	1.31849e-07	DOWN
DAB1 CALB1 CALB2 HindN	ENSG00000259992	22.2654	10.1947	2.84574	4.47643e-20	7.30926e-19	UP
DAB1 CALB1 CALB2 HindN	ENSG00000260007	1.86686	5.75593	2.63182	0.000240376	0.000798225	UP
DAB1 CALB1 CALB2 HindN	ENSG00000260041	11.5487	-1.72308	0.446831	2.83792e-05	0.000111344	DOWN
DAB1 CALB1 CALB2 HindN	ENSG00000260071	11.7844	2.1472	0.591526	6.17577e-05	0.000228775	UP
DAB1 CALB1 CALB2 HindN	ENSG00000260077	7.37368	-1.78379	0.458189	2.18657e-05	8.73857e-05	DOWN
DAB1 CALB1 CALB2 HindN	ENSG00000260103	2.12349	5.66046	2.52062	8.17139e-05	0.000296613	UP
DAB1 CALB1 CALB2 HindN	ENSG00000260144	7.69427	8.38503	2.68715	4.64411e-12	4.15615e-11	UP
DAB1 CALB1 CALB2 HindN	ENSG00000260170	1.74425	5.51257	2.51997	0.000167961	0.000575401	UP
DAB1 CALB1 CALB2 HindN	ENSG00000260185	3.09215	-2.54649	0.75089	0.00011057	0.000391982	DOWN
DAB1 CALB1 CALB2 HindN	ENSG00000260269	7.67185	8.46871	2.69459	2.56496e-12	2.34478e-11	UP
DAB1 CALB1 CALB2 HindN	ENSG00000260349	22.1948	-1.45626	0.272049	2.81189e-08	1.65402e-07	DOWN
DAB1 CALB1 CALB2 HindN	ENSG00000260371	1.80523	5.75992	2.50645	5.39197e-05	0.000202097	UP
DAB1 CALB1 CALB2 HindN	ENSG00000260398	10.8799	1.71219	0.503629	0.000139708	0.000486518	UP
DAB1 CALB1 CALB2 HindN	ENSG00000260400	15.8901	-1.37915	0.31472	4.99144e-06	2.20083e-05	DOWN
DAB1 CALB1 CALB2 HindN	ENSG00000260412	3.24553	-6.98494	2.71152	1.03624e-06	5.00532e-06	DOWN
DAB1 CALB1 CALB2 HindN	ENSG00000260536	39.0763	-2.10205	0.256041	2.5352e-17	3.50325e-16	DOWN
DAB1 CALB1 CALB2 HindN	ENSG00000260537	7.96287	8.45806	2.69784	3.80603e-12	3.43842e-11	UP
DAB1 CALB1 CALB2 HindN	ENSG00000260621	4.40236	-2.35596	0.614837	2.29656e-05	9.13065e-05	DOWN
DAB1 CALB1 CALB2 HindN	ENSG00000260729	48.3684	11.4641	2.98368	5.85018e-25	1.24771e-23	UP
DAB1 CALB1 CALB2 HindN	ENSG00000260805	10.284	-4.61673	0.723272	8.10354e-12	7.08183e-11	DOWN
DAB1 CALB1 CALB2 HindN	ENSG00000260851	14.7102	9.49769	2.79422	4.22842e-16	5.31857e-15	UP
DAB1 CALB1 CALB2 HindN	ENSG00000260855	6.18963	1.68274	0.50717	0.000301202	0.000978659	UP
DAB1 CALB1 CALB2 HindN	ENSG00000260899	2.91966	6.2326	2.75482	0.000134272	0.000468751	UP
DAB1 CALB1 CALB2 HindN	ENSG00000260927	24.7555	-2.97186	0.34804	2.00936e-18	2.97878e-17	DOWN
DAB1 CALB1 CALB2 HindN	ENSG00000261049	7.34718	-1.49755	0.451457	0.000287114	0.000936591	DOWN
DAB1 CALB1 CALB2 HindN	ENSG00000261069	5.12071	7.60668	2.64431	5.84317e-09	3.73797e-08	UP
DAB1 CALB1 CALB2 HindN	ENSG00000261101	8.57271	1.65042	0.400067	1.07142e-05	4.488e-05	UP
DAB1 CALB1 CALB2 HindN	ENSG00000261130	3.46574	6.71714	2.69899	1.1439e-05	4.76669e-05	UP
DAB1 CALB1 CALB2 HindN	ENSG00000261135	23.9533	-4.98439	0.534638	3.36232e-21	5.88109e-20	DOWN
DAB1 CALB1 CALB2 HindN	ENSG00000261191	11.1524	-2.60325	0.438597	4.44055e-10	3.23806e-09	DOWN
DAB1 CALB1 CALB2 HindN	ENSG00000261200	1.71126	-5.84777	2.65798	0.000133022	0.000464999	DOWN
DAB1 CALB1 CALB2 HindN	ENSG00000261227	18.8053	-2.09419	0.433461	2.52533e-07	1.32718e-06	DOWN
DAB1 CALB1 CALB2 HindN	ENSG00000261292	1.55428	-5.72303	2.61624	0.000134627	0.000469852	DOWN
DAB1 CALB1 CALB2 HindN	ENSG00000261369	11.4426	-1.65328	0.383862	3.7836e-06	1.69877e-05	DOWN
DAB1 CALB1 CALB2 HindN	ENSG00000261459	1.57414	5.44221	2.48187	0.000149946	0.000519209	UP
DAB1 CALB1 CALB2 HindN	ENSG00000261460	40.3986	-1.48929	0.230353	4.91964e-11	3.9729e-10	DOWN
DAB1 CALB1 CALB2 HindN	ENSG00000261526	7.67876	-2.30466	0.584587	1.37175e-05	5.65586e-05	DOWN
DAB1 CALB1 CALB2 HindN	ENSG00000261544	1.65874	-5.56588	2.56153	0.00012127	0.000426926	DOWN
DAB1 CALB1 CALB2 HindN	ENSG00000261553	20.4584	10.0691	2.83407	1.94356e-19	3.06836e-18	UP
DAB1 CALB1 CALB2 HindN	ENSG00000261584	3.87221	-7.35026	2.67193	1.21672e-08	7.49961e-08	DOWN
DAB1 CALB1 CALB2 HindN	ENSG00000261596	3.49491	-7.05386	2.63977	5.66139e-08	3.20664e-07	DOWN
DAB1 CALB1 CALB2 HindN	ENSG00000261632	13.1781	-1.76888	0.366883	4.52371e-07	2.29734e-06	DOWN
DAB1 CALB1 CALB2 HindN	ENSG00000261669	28.1986	-2.82532	0.267469	1.71991e-26	4.02094e-25	DOWN
DAB1 CALB1 CALB2 HindN	ENSG00000261675	3.35617	-7.03931	2.63339	5.22536e-08	2.97381e-07	DOWN
DAB1 CALB1 CALB2 HindN	ENSG00000261684	14.4074	-9.72297	2.90884	1.75506e-17	2.4508e-16	DOWN
DAB1 CALB1 CALB2 HindN	ENSG00000261717	1.7745	5.55208	2.48667	9.36783e-05	0.000335998	UP
DAB1 CALB1 CALB2 HindN	ENSG00000261775	4.41267	2.26473	0.663273	9.29832e-05	0.000333706	UP
DAB1 CALB1 CALB2 HindN	ENSG00000261840	3.62633	-3.50623	0.906732	6.57037e-06	2.84851e-05	DOWN
DAB1 CALB1 CALB2 HindN	ENSG00000261845	8.80103	-2.73716	0.496533	1.252e-08	7.70506e-08	DOWN
DAB1 CALB1 CALB2 HindN	ENSG00000261970	1.96277	5.82166	2.47405	2.20469e-05	8.79918e-05	UP
DAB1 CALB1 CALB2 HindN	ENSG00000262020	9.94325	-3.05657	0.596413	6.13902e-08	3.46236e-07	DOWN
DAB1 CALB1 CALB2 HindN	ENSG00000262049	12.9553	-1.84532	0.475228	1.46278e-05	6.01137e-05	DOWN
DAB1 CALB1 CALB2 HindN	ENSG00000262119	6.3137	-8.2492	2.7546	1.3537e-11	1.15547e-10	DOWN
DAB1 CALB1 CALB2 HindN	ENSG00000262202	6.27764	-4.42566	0.854069	7.92366e-09	4.99115e-08	DOWN
DAB1 CALB1 CALB2 HindN	ENSG00000262265	8.21422	-8.64858	2.79211	3.32595e-13	3.3097e-12	DOWN
DAB1 CALB1 CALB2 HindN	ENSG00000262529	4.93182	-3.53234	0.814765	1.65611e-06	7.79099e-06	DOWN
DAB1 CALB1 CALB2 HindN	ENSG00000262587	2.32091	6.16245	2.53318	1.04922e-05	4.40219e-05	UP
DAB1 CALB1 CALB2 HindN	ENSG00000262633	10.1038	8.749	2.71312	1.18763e-13	1.22692e-12	UP
DAB1 CALB1 CALB2 HindN	ENSG00000262660	5.38567	7.70806	2.61623	3.63607e-10	2.68429e-09	UP
DAB1 CALB1 CALB2 HindN	ENSG00000262700	1.92058	5.71277	2.57488	0.00014809	0.000513456	UP
DAB1 CALB1 CALB2 HindN	ENSG00000262810	4.9692	-2.06613	0.585249	9.0468e-05	0.000325513	DOWN
DAB1 CALB1 CALB2 HindN	ENSG00000262967	8.17486	-4.62042	0.777872	1.49587e-10	1.14512e-09	DOWN
DAB1 CALB1 CALB2 HindN	ENSG00000263033	10.9168	1.94723	0.381834	9.57783e-08	5.29772e-07	UP
DAB1 CALB1 CALB2 HindN	ENSG00000263089	3.88171	-5.38376	1.39855	3.02197e-07	1.57051e-06	DOWN
DAB1 CALB1 CALB2 HindN	ENSG00000263212	2.07225	5.90118	2.53717	4.26299e-05	0.000162778	UP
DAB1 CALB1 CALB2 HindN	ENSG00000263272	11.386	-1.96168	0.465205	3.6715e-06	1.65093e-05	DOWN
DAB1 CALB1 CALB2 HindN	ENSG00000263300	11.6049	-2.22269	0.373924	8.88805e-10	6.2645e-09	DOWN
DAB1 CALB1 CALB2 HindN	ENSG00000263316	7.77827	8.37	2.68791	6.85347e-12	6.05377e-11	UP
DAB1 CALB1 CALB2 HindN	ENSG00000263657	35.0042	-1.38418	0.271297	1.0864e-07	5.97308e-07	DOWN
DAB1 CALB1 CALB2 HindN	ENSG00000263708	13.3644	-2.82254	0.407153	1.31331e-12	1.2342e-11	DOWN
DAB1 CALB1 CALB2 HindN	ENSG00000263938	3.21274	-6.73831	2.64216	8.24974e-07	4.03941e-06	DOWN
DAB1 CALB1 CALB2 HindN	ENSG00000263990	12.45	-2.34893	0.431543	1.5413e-08	9.37408e-08	DOWN
DAB1 CALB1 CALB2 HindN	ENSG00000264112	9.77523	-9.04778	2.84835	3.12135e-14	3.37233e-13	DOWN
DAB1 CALB1 CALB2 HindN	ENSG00000264187	1.89804	5.87858	2.54036	5.26891e-05	0.000197921	UP
DAB1 CALB1 CALB2 HindN	ENSG00000264207	2.38497	-6.39572	2.58894	2.42073e-06	1.11632e-05	DOWN
DAB1 CALB1 CALB2 HindN	ENSG00000264324	45.6041	11.3572	2.96077	1.83574e-25	4.04204e-24	UP
DAB1 CALB1 CALB2 HindN	ENSG00000264449	22.3423	4.88195	0.51358	1.49189e-22	2.8185e-21	UP
DAB1 CALB1 CALB2 HindN	ENSG00000264660	68.7624	7.93689	0.774332	4.04547e-28	1.00495e-26	UP
DAB1 CALB1 CALB2 HindN	ENSG00000264668	6.94284	8.05489	2.64848	2.80447e-11	2.31661e-10	UP
DAB1 CALB1 CALB2 HindN	ENSG00000264895	8.59406	-8.78559	2.80192	5.94287e-14	6.29231e-13	DOWN
DAB1 CALB1 CALB2 HindN	ENSG00000265408	4.47216	7.36856	2.58294	3.19896e-09	2.11244e-08	UP
DAB1 CALB1 CALB2 HindN	ENSG00000265643	34.6583	-2.33018	0.480892	2.59345e-07	1.36147e-06	DOWN
DAB1 CALB1 CALB2 HindN	ENSG00000265751	76.7159	-2.17247	0.321051	1.9525e-12	1.80358e-11	DOWN
DAB1 CALB1 CALB2 HindN	ENSG00000265794	2.87722	6.11449	2.65979	6.64046e-05	0.000244506	UP
DAB1 CALB1 CALB2 HindN	ENSG00000266049	55.1492	-1.36311	0.172656	8.81072e-16	1.08251e-14	DOWN
DAB1 CALB1 CALB2 HindN	ENSG00000266076	72.8074	12.0971	3.0351	3.4145e-28	8.53553e-27	UP
DAB1 CALB1 CALB2 HindN	ENSG00000266086	61.3566	11.8454	3.01082	1.53086e-27	3.72519e-26	UP
DAB1 CALB1 CALB2 HindN	ENSG00000266202	13.6113	9.37141	2.77943	9.10145e-16	1.11592e-14	UP
DAB1 CALB1 CALB2 HindN	ENSG00000266248	2.99521	4.78867	1.42454	8.22458e-06	3.50571e-05	UP
DAB1 CALB1 CALB2 HindN	ENSG00000266371	1.72964	-5.94027	2.62044	5.74424e-05	0.000214088	DOWN
DAB1 CALB1 CALB2 HindN	ENSG00000266538	7.93431	-8.47275	2.77936	2.36802e-12	2.17393e-11	DOWN
DAB1 CALB1 CALB2 HindN	ENSG00000266744	7.31341	3.31395	0.685083	1.65109e-07	8.88499e-07	UP
DAB1 CALB1 CALB2 HindN	ENSG00000266900	1.56965	-5.42117	2.58629	0.000279373	0.000914343	DOWN
DAB1 CALB1 CALB2 HindN	ENSG00000266929	2.00298	5.81733	2.67315	0.000278693	0.00091287	UP
DAB1 CALB1 CALB2 HindN	ENSG00000266931	4.48059	7.26352	2.59129	1.44781e-08	8.84163e-08	UP
DAB1 CALB1 CALB2 HindN	ENSG00000266953	3.24415	6.74905	2.67744	7.80906e-06	3.34295e-05	UP
DAB1 CALB1 CALB2 HindN	ENSG00000266994	9.08502	8.58851	2.69229	2.40988e-13	2.42443e-12	UP
DAB1 CALB1 CALB2 HindN	ENSG00000267001	2.45355	6.15171	2.50912	6.33864e-06	2.75356e-05	UP
DAB1 CALB1 CALB2 HindN	ENSG00000267002	19.3935	-5.80683	0.67825	2.13207e-19	3.35485e-18	DOWN
DAB1 CALB1 CALB2 HindN	ENSG00000267022	3.21815	6.75493	2.55736	3.72613e-07	1.91062e-06	UP
DAB1 CALB1 CALB2 HindN	ENSG00000267039	12.1594	-2.066	0.355268	1.63733e-09	1.11733e-08	DOWN
DAB1 CALB1 CALB2 HindN	ENSG00000267047	12.9785	9.25553	2.7599	8.06762e-16	9.93769e-15	UP
DAB1 CALB1 CALB2 HindN	ENSG00000267058	2.65911	-3.39956	0.983254	4.37843e-05	0.000166759	DOWN
DAB1 CALB1 CALB2 HindN	ENSG00000267059	2.50406	6.00224	2.54341	2.46641e-05	9.76033e-05	UP
DAB1 CALB1 CALB2 HindN	ENSG00000267127	24.7434	3.99703	0.455578	6.49143e-19	9.88781e-18	UP
DAB1 CALB1 CALB2 HindN	ENSG00000267173	4.20812	7.38173	2.59385	5.29946e-09	3.41254e-08	UP
DAB1 CALB1 CALB2 HindN	ENSG00000267175	13.4804	1.54182	0.428571	0.000133217	0.000465545	UP
DAB1 CALB1 CALB2 HindN	ENSG00000267179	3.40136	6.8401	2.53182	7.06945e-08	3.96365e-07	UP
DAB1 CALB1 CALB2 HindN	ENSG00000267318	4.52351	7.46352	2.59645	2.3222e-09	1.56056e-08	UP
DAB1 CALB1 CALB2 HindN	ENSG00000267360	3.92506	7.18783	2.57652	1.70856e-08	1.03255e-07	UP
DAB1 CALB1 CALB2 HindN	ENSG00000267476	22.4066	-1.63945	0.320431	6.29953e-08	3.54617e-07	DOWN
DAB1 CALB1 CALB2 HindN	ENSG00000267561	4.45725	7.26092	2.60394	2.53643e-08	1.4979e-07	UP
DAB1 CALB1 CALB2 HindN	ENSG00000267568	11.5099	-1.82606	0.404426	1.76637e-06	8.28187e-06	DOWN
DAB1 CALB1 CALB2 HindN	ENSG00000267581	14.5127	9.46917	2.78065	1.1927e-16	1.56119e-15	UP
DAB1 CALB1 CALB2 HindN	ENSG00000267632	4.54497	-7.52088	2.67427	1.79597e-09	1.2207e-08	DOWN
DAB1 CALB1 CALB2 HindN	ENSG00000267645	4.6735	7.42818	2.60382	5.03166e-09	3.25025e-08	UP
DAB1 CALB1 CALB2 HindN	ENSG00000267651	21.5571	1.03538	0.279585	0.000124564	0.00043736	UP
DAB1 CALB1 CALB2 HindN	ENSG00000267672	4.07168	-7.53318	2.67729	1.89331e-09	1.2832e-08	DOWN
DAB1 CALB1 CALB2 HindN	ENSG00000267699	13.3549	9.3671	2.77096	3.37712e-16	4.27487e-15	UP
DAB1 CALB1 CALB2 HindN	ENSG00000267707	32.2295	-2.31267	0.33093	8.00829e-13	7.69768e-12	DOWN
DAB1 CALB1 CALB2 HindN	ENSG00000267740	5.91143	7.76506	2.67891	5.63929e-09	3.61725e-08	UP
DAB1 CALB1 CALB2 HindN	ENSG00000267827	9.03157	8.69385	2.704	1.05753e-13	1.0968e-12	UP
DAB1 CALB1 CALB2 HindN	ENSG00000267904	1.99311	-6.06353	2.61427	2.90006e-05	0.000113632	DOWN
DAB1 CALB1 CALB2 HindN	ENSG00000267924	4.0007	-2.66463	0.753615	4.33633e-05	0.00016534	DOWN
DAB1 CALB1 CALB2 HindN	ENSG00000268015	13.6135	-2.08767	0.467966	1.2167e-06	5.82506e-06	DOWN
DAB1 CALB1 CALB2 HindN	ENSG00000268083	2.09665	6.12454	2.54809	1.85385e-05	7.48291e-05	UP
DAB1 CALB1 CALB2 HindN	ENSG00000268112	6.42536	-2.78704	0.553337	8.33096e-08	4.63603e-07	DOWN
DAB1 CALB1 CALB2 HindN	ENSG00000268129	3.4074	-4.31386	1.10486	2.15504e-06	1.00038e-05	DOWN
DAB1 CALB1 CALB2 HindN	ENSG00000268133	2.12268	5.79625	2.58637	0.000114677	0.000405516	UP
DAB1 CALB1 CALB2 HindN	ENSG00000268163	29.5552	10.6852	2.89307	3.54457e-22	6.57139e-21	UP
DAB1 CALB1 CALB2 HindN	ENSG00000268173	1.9241	5.72918	2.47409	3.45326e-05	0.000133659	UP
DAB1 CALB1 CALB2 HindN	ENSG00000268193	2.15527	5.80663	2.55547	7.58355e-05	0.000277048	UP
DAB1 CALB1 CALB2 HindN	ENSG00000268279	2.82927	6.68701	2.53946	4.02411e-07	2.05502e-06	UP
DAB1 CALB1 CALB2 HindN	ENSG00000268361	2.81001	6.26406	2.55775	9.16507e-06	3.88435e-05	UP
DAB1 CALB1 CALB2 HindN	ENSG00000268362	14.1636	-9.58237	2.88883	3.75665e-17	5.11398e-16	DOWN
DAB1 CALB1 CALB2 HindN	ENSG00000268400	3.19872	6.61572	2.55209	8.47185e-07	4.1434e-06	UP
DAB1 CALB1 CALB2 HindN	ENSG00000268533	20.612	10.0824	2.83249	1.00159e-19	1.60463e-18	UP
DAB1 CALB1 CALB2 HindN	ENSG00000268575	24.8929	10.2966	2.88807	3.46867e-18	5.08518e-17	UP
DAB1 CALB1 CALB2 HindN	ENSG00000268744	1.70221	5.40888	2.49059	0.00017737	0.000603728	UP
DAB1 CALB1 CALB2 HindN	ENSG00000268750	29.1522	10.6542	2.89268	3.48826e-22	6.47203e-21	UP
DAB1 CALB1 CALB2 HindN	ENSG00000268797	42.8016	11.2298	2.9588	2.38627e-23	4.67501e-22	UP
DAB1 CALB1 CALB2 HindN	ENSG00000268870	13.8258	9.40064	2.78383	8.82027e-16	1.08312e-14	UP
DAB1 CALB1 CALB2 HindN	ENSG00000269026	5.74187	7.82075	2.6356	3.04863e-10	2.26536e-09	UP
DAB1 CALB1 CALB2 HindN	ENSG00000269044	2.17282	-6.42104	2.63787	6.96453e-06	3.00954e-05	DOWN
DAB1 CALB1 CALB2 HindN	ENSG00000269069	4.14821	7.32307	2.59615	1.11918e-08	6.93067e-08	UP
DAB1 CALB1 CALB2 HindN	ENSG00000269110	7.13484	8.21066	2.68936	7.39681e-11	5.87185e-10	UP
DAB1 CALB1 CALB2 HindN	ENSG00000269139	5.21751	-7.77261	2.71364	6.93519e-10	4.94218e-09	DOWN
DAB1 CALB1 CALB2 HindN	ENSG00000269151	1.79676	5.6005	2.5245	0.000128029	0.000448599	UP
DAB1 CALB1 CALB2 HindN	ENSG00000269237	17.1021	9.80026	2.82284	2.51883e-17	3.48842e-16	UP
DAB1 CALB1 CALB2 HindN	ENSG00000269476	3.63717	6.91202	2.5731	1.7419e-07	9.34834e-07	UP
DAB1 CALB1 CALB2 HindN	ENSG00000269604	12.7324	-5.09246	0.668456	2.26509e-15	2.68064e-14	DOWN
DAB1 CALB1 CALB2 HindN	ENSG00000269621	3.66488	-3.49992	0.918669	8.561e-06	3.64129e-05	DOWN
DAB1 CALB1 CALB2 HindN	ENSG00000269688	2.42809	-6.41532	2.59978	2.74495e-06	1.25563e-05	DOWN
DAB1 CALB1 CALB2 HindN	ENSG00000269693	3.86943	7.25921	2.58806	1.50792e-08	9.18986e-08	UP
DAB1 CALB1 CALB2 HindN	ENSG00000269749	15.3478	9.48213	2.77956	8.93625e-17	1.18271e-15	UP
DAB1 CALB1 CALB2 HindN	ENSG00000269755	14.5821	9.47567	2.80442	2.56544e-15	3.02407e-14	UP
DAB1 CALB1 CALB2 HindN	ENSG00000269813	2.84904	-3.13452	0.890069	4.32791e-05	0.000165045	DOWN
DAB1 CALB1 CALB2 HindN	ENSG00000269825	12.1092	2.4091	0.680603	3.02875e-05	0.000118401	UP
DAB1 CALB1 CALB2 HindN	ENSG00000269918	12.0826	-9.41273	2.87242	2.57876e-16	3.29051e-15	DOWN
DAB1 CALB1 CALB2 HindN	ENSG00000270008	2.70234	6.60226	2.54849	9.99874e-07	4.84147e-06	UP
DAB1 CALB1 CALB2 HindN	ENSG00000270022	5.28131	-2.62894	0.612041	4.84009e-06	2.13885e-05	DOWN
DAB1 CALB1 CALB2 HindN	ENSG00000270050	34.8821	-1.40828	0.298043	7.52332e-07	3.70382e-06	DOWN
DAB1 CALB1 CALB2 HindN	ENSG00000270059	10.2009	-9.14237	2.85548	1.53842e-14	1.70465e-13	DOWN
DAB1 CALB1 CALB2 HindN	ENSG00000270130	1.99273	-5.50681	2.62679	0.00024843	0.000823135	DOWN
DAB1 CALB1 CALB2 HindN	ENSG00000270149	6.66832	8.1637	2.67895	6.50948e-11	5.19516e-10	UP
DAB1 CALB1 CALB2 HindN	ENSG00000270174	10.1582	-1.95908	0.406057	4.47498e-07	2.27453e-06	DOWN
DAB1 CALB1 CALB2 HindN	ENSG00000270299	2.61248	6.39949	2.57917	7.37256e-06	3.17091e-05	UP
DAB1 CALB1 CALB2 HindN	ENSG00000270866	15.4204	-3.10704	0.598274	1.16315e-08	7.18801e-08	DOWN
DAB1 CALB1 CALB2 HindN	ENSG00000271369	1.87509	5.40345	2.53582	0.000259695	0.000856292	UP
DAB1 CALB1 CALB2 HindN	ENSG00000271380	6.32554	-4.00478	0.805091	4.20034e-08	2.41585e-07	DOWN
DAB1 CALB1 CALB2 HindN	ENSG00000271727	34.5766	1.84833	0.243862	8.96954e-15	1.01367e-13	UP
DAB1 CALB1 CALB2 HindN	ENSG00000271737	6.24256	-5.3005	1.01433	4.01993e-10	2.95121e-09	DOWN
DAB1 CALB1 CALB2 HindN	ENSG00000271789	1.69806	-5.75732	2.70973	0.000292881	0.000953966	DOWN
DAB1 CALB1 CALB2 HindN	ENSG00000271793	64.3533	11.9058	3.01034	3.18334e-28	7.97441e-27	UP
DAB1 CALB1 CALB2 HindN	ENSG00000271917	7.32616	-8.53662	2.78305	1.1901e-12	1.12284e-11	DOWN
DAB1 CALB1 CALB2 HindN	ENSG00000272008	8.51511	-1.37843	0.408571	0.000256957	0.000848323	DOWN
DAB1 CALB1 CALB2 HindN	ENSG00000272054	3.36845	-7.04302	2.63059	4.4566e-08	2.55338e-07	DOWN
DAB1 CALB1 CALB2 HindN	ENSG00000272104	2.95675	6.71873	2.55052	4.33831e-07	2.20931e-06	UP
DAB1 CALB1 CALB2 HindN	ENSG00000272106	16.0746	-2.3242	0.394975	9.00877e-10	6.34396e-09	DOWN
DAB1 CALB1 CALB2 HindN	ENSG00000272162	14.7658	9.5149	2.78752	1.0937e-16	1.43688e-15	UP
DAB1 CALB1 CALB2 HindN	ENSG00000272163	20.6678	-2.27547	0.304162	1.76307e-14	1.94451e-13	DOWN
DAB1 CALB1 CALB2 HindN	ENSG00000272172	3.19007	-5.03917	1.37652	1.00286e-06	4.85493e-06	DOWN
DAB1 CALB1 CALB2 HindN	ENSG00000272219	1.36883	-5.4757	2.59302	0.000265642	0.000873624	DOWN
DAB1 CALB1 CALB2 HindN	ENSG00000272256	7.03421	-2.73927	0.55682	1.10073e-07	6.04907e-07	DOWN
DAB1 CALB1 CALB2 HindN	ENSG00000272277	6.94412	-4.94724	0.875054	2.49823e-10	1.87627e-09	DOWN
DAB1 CALB1 CALB2 HindN	ENSG00000272305	3.87958	7.13362	2.61036	1.16242e-07	6.3602e-07	UP
DAB1 CALB1 CALB2 HindN	ENSG00000272316	15.2663	-1.71695	0.398577	2.77726e-06	1.26991e-05	DOWN
DAB1 CALB1 CALB2 HindN	ENSG00000272328	13.256	-5.07255	0.918738	6.3972e-10	4.57247e-09	DOWN
DAB1 CALB1 CALB2 HindN	ENSG00000272356	2.28977	-6.55841	2.60823	1.38666e-06	6.59722e-06	DOWN
DAB1 CALB1 CALB2 HindN	ENSG00000272368	84.2962	-1.66824	0.167459	9.08726e-24	1.83152e-22	DOWN
DAB1 CALB1 CALB2 HindN	ENSG00000272369	22.2985	5.7133	0.75358	1.1168e-16	1.46587e-15	UP
DAB1 CALB1 CALB2 HindN	ENSG00000272410	3.37573	6.78202	2.59538	9.44804e-07	4.58506e-06	UP
DAB1 CALB1 CALB2 HindN	ENSG00000272442	1.79706	5.67108	2.46683	4.232e-05	0.000161698	UP
DAB1 CALB1 CALB2 HindN	ENSG00000272447	14.1095	-6.12494	0.834242	3.90126e-16	4.92005e-15	DOWN
DAB1 CALB1 CALB2 HindN	ENSG00000272563	1.40376	-5.46941	2.59075	0.000259759	0.000856384	DOWN
DAB1 CALB1 CALB2 HindN	ENSG00000272657	22.5036	10.2245	2.84729	2.73653e-20	4.53985e-19	UP
DAB1 CALB1 CALB2 HindN	ENSG00000272755	2.68324	-3.18073	1.0144	0.000138056	0.000481046	DOWN
DAB1 CALB1 CALB2 HindN	ENSG00000272769	3.3929	-3.12993	0.925629	7.50733e-05	0.000274516	DOWN
DAB1 CALB1 CALB2 HindN	ENSG00000272772	14.0384	9.41291	2.77268	1.31112e-16	1.70963e-15	UP
DAB1 CALB1 CALB2 HindN	ENSG00000272800	44.4997	1.01737	0.219872	2.36793e-06	1.09366e-05	UP
DAB1 CALB1 CALB2 HindN	ENSG00000272807	4.24024	-2.81285	0.820242	5.34196e-05	0.00020038	DOWN
DAB1 CALB1 CALB2 HindN	ENSG00000272822	61.5333	11.8444	3.01563	5.26693e-27	1.25474e-25	UP
DAB1 CALB1 CALB2 HindN	ENSG00000272829	2.53683	-3.43809	0.994241	4.36153e-05	0.000166194	DOWN
DAB1 CALB1 CALB2 HindN	ENSG00000272831	18.2598	-3.11936	0.446157	3.72581e-13	3.69064e-12	DOWN
DAB1 CALB1 CALB2 HindN	ENSG00000272840	3.09409	4.69858	1.51341	3.76323e-05	0.000144833	UP
DAB1 CALB1 CALB2 HindN	ENSG00000272848	2.41405	-6.2433	2.58555	5.86278e-06	2.56226e-05	DOWN
DAB1 CALB1 CALB2 HindN	ENSG00000272896	1.86616	5.77976	2.57507	0.000120484	0.00042441	UP
DAB1 CALB1 CALB2 HindN	ENSG00000272916	7.00207	8.20866	2.66078	7.70459e-12	6.76295e-11	UP
DAB1 CALB1 CALB2 HindN	ENSG00000272973	4.11632	-2.88892	0.908596	9.95581e-05	0.000356015	DOWN
DAB1 CALB1 CALB2 HindN	ENSG00000272980	5.92336	7.98343	2.65233	1.13344e-10	8.79259e-10	UP
DAB1 CALB1 CALB2 HindN	ENSG00000272983	2.29701	-6.29989	2.57098	2.94381e-06	1.34195e-05	DOWN
DAB1 CALB1 CALB2 HindN	ENSG00000272986	1.9366	-4.18629	1.4339	7.39369e-05	0.000270527	DOWN
DAB1 CALB1 CALB2 HindN	ENSG00000273017	1.34409	-5.41325	2.57802	0.000280617	0.000918037	DOWN
DAB1 CALB1 CALB2 HindN	ENSG00000273025	17.0527	9.74663	2.8306	2.62596e-16	3.34895e-15	UP
DAB1 CALB1 CALB2 HindN	ENSG00000273088	4.53706	7.45961	2.61502	6.65912e-09	4.23266e-08	UP
DAB1 CALB1 CALB2 HindN	ENSG00000273154	4.13742	7.32654	2.61284	2.36673e-08	1.4029e-07	UP
DAB1 CALB1 CALB2 HindN	ENSG00000273184	10.7353	8.8709	2.73624	1.30703e-13	1.34619e-12	UP
DAB1 CALB1 CALB2 HindN	ENSG00000273217	7.92624	8.32303	2.69545	2.09898e-11	1.75884e-10	UP
DAB1 CALB1 CALB2 HindN	ENSG00000273269	2.2873	6.09705	2.51732	1.03972e-05	4.36849e-05	UP
DAB1 CALB1 CALB2 HindN	ENSG00000273270	19.639	-1.78812	0.356463	8.73667e-08	4.85499e-07	DOWN
DAB1 CALB1 CALB2 HindN	ENSG00000273314	5.57651	-2.96669	0.856435	1.75816e-05	7.1281e-05	DOWN
DAB1 CALB1 CALB2 HindN	ENSG00000273345	7.01618	8.26808	2.6739	1.03323e-11	8.95402e-11	UP
DAB1 CALB1 CALB2 HindN	ENSG00000273398	8.69353	8.59362	2.71218	1.55116e-12	1.44915e-11	UP
DAB1 CALB1 CALB2 HindN	ENSG00000273456	13.2746	-1.21983	0.354148	0.000205094	0.000688744	DOWN
DAB1 CALB1 CALB2 HindN	ENSG00000273472	3.47535	-2.8178	0.863838	0.000119712	0.000421817	DOWN
DAB1 CALB1 CALB2 HindN	ENSG00000273702	16.4903	-3.80517	0.453967	3.69234e-18	5.40642e-17	DOWN
DAB1 CALB1 CALB2 HindN	ENSG00000273734	17.478	9.76722	2.84616	1.29251e-15	1.56461e-14	UP
DAB1 CALB1 CALB2 HindN	ENSG00000273763	10.3583	8.84131	2.72748	7.9488e-14	8.34203e-13	UP
DAB1 CALB1 CALB2 HindN	ENSG00000273784	5.80369	7.98434	2.64491	6.80029e-11	5.4218e-10	UP
DAB1 CALB1 CALB2 HindN	ENSG00000273919	2.88567	6.49241	2.69608	3.26934e-05	0.000126994	UP
DAB1 CALB1 CALB2 HindN	ENSG00000274265	46.5115	-1.23438	0.222092	1.20147e-08	7.40753e-08	DOWN
DAB1 CALB1 CALB2 HindN	ENSG00000274322	40.8574	11.1686	2.95903	8.07942e-23	1.54939e-21	UP
DAB1 CALB1 CALB2 HindN	ENSG00000274346	2.05215	5.87857	2.55998	6.30055e-05	0.000233035	UP
DAB1 CALB1 CALB2 HindN	ENSG00000274421	3.55991	-6.89933	2.64332	2.30273e-07	1.2169e-06	DOWN
DAB1 CALB1 CALB2 HindN	ENSG00000274471	3.33349	6.90165	2.57816	2.48191e-07	1.30724e-06	UP
DAB1 CALB1 CALB2 HindN	ENSG00000274629	6.23631	-2.91457	0.623917	3.8034e-07	1.94815e-06	DOWN
DAB1 CALB1 CALB2 HindN	ENSG00000274642	8.62176	8.42953	2.76874	5.66385e-10	4.08137e-09	UP
DAB1 CALB1 CALB2 HindN	ENSG00000274712	9.43487	-8.92863	2.88071	7.35402e-12	6.47431e-11	DOWN
DAB1 CALB1 CALB2 HindN	ENSG00000274818	1.95807	-6.09195	2.62372	2.86666e-05	0.000112416	DOWN
DAB1 CALB1 CALB2 HindN	ENSG00000274859	2.27364	-3.04678	1.00249	0.000242497	0.00080482	DOWN
DAB1 CALB1 CALB2 HindN	ENSG00000274964	2.68091	-6.62849	2.59712	5.37963e-07	2.70606e-06	DOWN
DAB1 CALB1 CALB2 HindN	ENSG00000275202	2.64308	-3.28701	0.960644	4.68013e-05	0.000177342	DOWN
DAB1 CALB1 CALB2 HindN	ENSG00000275389	1.89869	-6.12754	2.61628	2.21685e-05	8.84029e-05	DOWN
DAB1 CALB1 CALB2 HindN	ENSG00000275443	89.0313	-1.53933	0.362737	8.00572e-06	3.42099e-05	DOWN
DAB1 CALB1 CALB2 HindN	ENSG00000275494	5.30631	-4.7139	0.894556	3.66978e-09	2.4104e-08	DOWN
DAB1 CALB1 CALB2 HindN	ENSG00000275580	1.50569	-5.62807	2.62917	0.000219066	0.00073195	DOWN
DAB1 CALB1 CALB2 HindN	ENSG00000275672	2.42365	-4.1276	1.47426	0.000135684	0.000473335	DOWN
DAB1 CALB1 CALB2 HindN	ENSG00000275674	21.7394	10.156	2.84516	8.00261e-20	1.28902e-18	UP
DAB1 CALB1 CALB2 HindN	ENSG00000275740	8.59654	8.52232	2.69101	6.20758e-13	6.02867e-12	UP
DAB1 CALB1 CALB2 HindN	ENSG00000275764	5.53702	-7.95388	2.71959	8.98758e-11	7.07104e-10	DOWN
DAB1 CALB1 CALB2 HindN	ENSG00000276087	5.32227	7.75697	2.62201	2.91531e-10	2.17648e-09	UP
DAB1 CALB1 CALB2 HindN	ENSG00000276115	14.4974	-9.71232	2.92494	2.74938e-16	3.5026e-15	DOWN
DAB1 CALB1 CALB2 HindN	ENSG00000276248	3.94545	-7.20626	2.6871	8.36828e-08	4.65571e-07	DOWN
DAB1 CALB1 CALB2 HindN	ENSG00000276259	8.11485	-8.80119	2.8211	3.65405e-13	3.62408e-12	DOWN
DAB1 CALB1 CALB2 HindN	ENSG00000276302	8.70837	8.52634	2.69341	7.36103e-13	7.09393e-12	UP
DAB1 CALB1 CALB2 HindN	ENSG00000276334	3.90804	-7.39753	2.66507	4.82524e-09	3.12624e-08	DOWN
DAB1 CALB1 CALB2 HindN	ENSG00000276337	2.66869	-6.63311	2.64986	2.28486e-06	1.05714e-05	DOWN
DAB1 CALB1 CALB2 HindN	ENSG00000276517	7.56877	-8.62571	2.78524	2.59783e-13	2.60471e-12	DOWN
DAB1 CALB1 CALB2 HindN	ENSG00000276564	6.28036	-8.26149	2.74621	5.44715e-12	4.84207e-11	DOWN
DAB1 CALB1 CALB2 HindN	ENSG00000276603	5.27773	-8.03857	2.77944	1.39911e-09	9.63323e-09	DOWN
DAB1 CALB1 CALB2 HindN	ENSG00000276672	2.52022	-6.21451	2.63285	1.61893e-05	6.60519e-05	DOWN
DAB1 CALB1 CALB2 HindN	ENSG00000276853	2.71244	-6.35832	2.65251	1.03326e-05	4.34439e-05	DOWN
DAB1 CALB1 CALB2 HindN	ENSG00000276855	3.25482	-4.55423	1.44182	1.06397e-05	4.45933e-05	DOWN
DAB1 CALB1 CALB2 HindN	ENSG00000276991	8.1275	8.45834	2.70032	4.60887e-12	4.12771e-11	UP
DAB1 CALB1 CALB2 HindN	ENSG00000277270	4.18396	-3.02427	0.711838	2.86506e-06	1.30806e-05	DOWN
DAB1 CALB1 CALB2 HindN	ENSG00000277283	9.03092	-2.63283	0.498947	2.46325e-08	1.45649e-07	DOWN
DAB1 CALB1 CALB2 HindN	ENSG00000277383	1.86567	-3.92874	1.47633	0.000253548	0.00083788	DOWN
DAB1 CALB1 CALB2 HindN	ENSG00000277450	2.1778	-6.47303	2.61729	3.21815e-06	1.45919e-05	DOWN
DAB1 CALB1 CALB2 HindN	ENSG00000277611	6.03127	8.02706	2.65147	6.26847e-11	5.01457e-10	UP
DAB1 CALB1 CALB2 HindN	ENSG00000277675	3.75447	-4.04486	1.1544	3.86136e-05	0.000148394	DOWN
DAB1 CALB1 CALB2 HindN	ENSG00000277795	2.82957	6.65792	2.59458	2.40215e-06	1.10797e-05	UP
DAB1 CALB1 CALB2 HindN	ENSG00000278002	2.3273	-2.9137	0.954363	0.000274804	0.000901867	DOWN
DAB1 CALB1 CALB2 HindN	ENSG00000278012	1.88958	-6.19282	2.59	9.74208e-06	4.11135e-05	DOWN
DAB1 CALB1 CALB2 HindN	ENSG00000278133	2.52587	-6.58508	2.60021	8.68849e-07	4.23945e-06	DOWN
DAB1 CALB1 CALB2 HindN	ENSG00000278202	7.79304	8.27253	2.71039	1.1478e-10	8.89526e-10	UP
DAB1 CALB1 CALB2 HindN	ENSG00000278291	8.80024	-2.7787	0.539379	5.03035e-08	2.869e-07	DOWN
DAB1 CALB1 CALB2 HindN	ENSG00000278419	2.3075	6.1354	2.63302	6.05642e-05	0.000224739	UP
DAB1 CALB1 CALB2 HindN	ENSG00000278576	2.76409	-6.82017	2.62312	2.74895e-07	1.43646e-06	DOWN
DAB1 CALB1 CALB2 HindN	ENSG00000278600	2.92983	-6.63256	2.59669	4.88619e-07	2.47089e-06	DOWN
DAB1 CALB1 CALB2 HindN	ENSG00000278817	14.5731	-2.65477	0.681135	9.16802e-06	3.88491e-05	DOWN
DAB1 CALB1 CALB2 HindN	ENSG00000278819	2.71553	6.52378	2.54469	1.47403e-06	6.98959e-06	UP
DAB1 CALB1 CALB2 HindN	ENSG00000278901	3.97162	-3.00887	0.829024	4.14927e-05	0.000158588	DOWN
DAB1 CALB1 CALB2 HindN	ENSG00000278905	1.76704	5.72306	2.51358	7.24366e-05	0.000265404	UP
DAB1 CALB1 CALB2 HindN	ENSG00000278936	5.84258	4.55472	0.900586	9.55887e-09	5.97066e-08	UP
DAB1 CALB1 CALB2 HindN	ENSG00000278948	3.21496	6.94391	2.57612	1.74862e-07	9.38232e-07	UP
DAB1 CALB1 CALB2 HindN	ENSG00000278989	5.98992	7.85023	2.65557	6.78563e-10	4.84139e-09	UP
DAB1 CALB1 CALB2 HindN	ENSG00000279068	5.75634	7.92393	2.69728	3.46568e-09	2.282e-08	UP
DAB1 CALB1 CALB2 HindN	ENSG00000279069	1.86006	5.66924	2.52807	0.000102131	0.000364506	UP
DAB1 CALB1 CALB2 HindN	ENSG00000279073	4.97806	7.51788	2.60932	2.38389e-09	1.59976e-08	UP
DAB1 CALB1 CALB2 HindN	ENSG00000279088	3.00621	6.70476	2.52763	2.18069e-07	1.15754e-06	UP
DAB1 CALB1 CALB2 HindN	ENSG00000279128	2.0692	5.7791	2.52744	5.93225e-05	0.000220612	UP
DAB1 CALB1 CALB2 HindN	ENSG00000279138	2.88709	6.29874	2.60971	1.89803e-05	7.64959e-05	UP
DAB1 CALB1 CALB2 HindN	ENSG00000279159	31.3415	-1.04536	0.288506	0.000155174	0.000535291	DOWN
DAB1 CALB1 CALB2 HindN	ENSG00000279161	4.43379	7.40627	2.59298	3.69682e-09	2.42548e-08	UP
DAB1 CALB1 CALB2 HindN	ENSG00000279168	11.4039	-2.18948	0.472859	1.26615e-06	6.04965e-06	DOWN
DAB1 CALB1 CALB2 HindN	ENSG00000279207	8.70463	8.62952	2.69733	1.73068e-13	1.76347e-12	UP
DAB1 CALB1 CALB2 HindN	ENSG00000279232	27.8805	-3.95324	0.51355	2.09696e-15	2.49156e-14	DOWN
DAB1 CALB1 CALB2 HindN	ENSG00000279278	12.9737	-2.44817	0.384476	2.81238e-11	2.32233e-10	DOWN
DAB1 CALB1 CALB2 HindN	ENSG00000279342	1.87535	-6.10526	2.61773	2.59851e-05	0.000102457	DOWN
DAB1 CALB1 CALB2 HindN	ENSG00000279344	1.68668	5.56408	2.47734	8.22389e-05	0.000298299	UP
DAB1 CALB1 CALB2 HindN	ENSG00000279348	20.554	10.0985	2.84709	6.52678e-19	9.9353e-18	UP
DAB1 CALB1 CALB2 HindN	ENSG00000279369	3.24215	6.81835	2.57233	3.88032e-07	1.98499e-06	UP
DAB1 CALB1 CALB2 HindN	ENSG00000279453	2.94038	6.6708	2.53132	3.28771e-07	1.69935e-06	UP
DAB1 CALB1 CALB2 HindN	ENSG00000279472	4.65276	7.48685	2.68871	1.10312e-07	6.0608e-07	UP
DAB1 CALB1 CALB2 HindN	ENSG00000279489	3.04745	6.74151	2.57717	8.07597e-07	3.96035e-06	UP
DAB1 CALB1 CALB2 HindN	ENSG00000279541	1.55584	5.45444	2.50761	0.000194864	0.000657355	UP
DAB1 CALB1 CALB2 HindN	ENSG00000279571	4.22642	-2.74756	0.793287	3.8478e-05	0.000147896	DOWN
DAB1 CALB1 CALB2 HindN	ENSG00000279575	3.18839	6.86333	2.58695	4.61267e-07	2.33953e-06	UP
DAB1 CALB1 CALB2 HindN	ENSG00000279598	5.26969	7.671	2.61826	6.72599e-10	4.80028e-09	UP
DAB1 CALB1 CALB2 HindN	ENSG00000279608	12.044	9.09945	2.75867	1.75791e-14	1.93973e-13	UP
DAB1 CALB1 CALB2 HindN	ENSG00000279659	3.79757	6.91444	2.58733	2.70327e-07	1.41476e-06	UP
DAB1 CALB1 CALB2 HindN	ENSG00000279675	14.6221	9.44416	2.86166	1.33518e-12	1.25327e-11	UP
DAB1 CALB1 CALB2 HindN	ENSG00000279696	2.90081	6.47472	2.5489	2.12322e-06	9.86762e-06	UP
DAB1 CALB1 CALB2 HindN	ENSG00000279722	2.13594	5.87198	2.48535	1.95792e-05	7.87897e-05	UP
DAB1 CALB1 CALB2 HindN	ENSG00000279726	70.5186	1.6265	0.222089	6.04621e-14	6.39889e-13	UP
DAB1 CALB1 CALB2 HindN	ENSG00000279738	12.8314	-1.37761	0.388049	0.00014113	0.000491039	DOWN
DAB1 CALB1 CALB2 HindN	ENSG00000279762	7.52219	-1.58634	0.459483	0.000177708	0.000604703	DOWN
DAB1 CALB1 CALB2 HindN	ENSG00000279796	2.30772	6.14212	2.53687	1.27785e-05	5.28878e-05	UP
DAB1 CALB1 CALB2 HindN	ENSG00000279838	7.85428	8.37541	2.66855	9.17576e-13	8.77183e-12	UP
DAB1 CALB1 CALB2 HindN	ENSG00000279951	1.78534	5.62661	2.49798	8.53784e-05	0.000308645	UP
DAB1 CALB1 CALB2 HindN	ENSG00000279983	40.3605	11.1724	2.95972	3.89289e-22	7.20593e-21	UP
DAB1 CALB1 CALB2 HindN	ENSG00000279993	2.32852	6.20713	2.54613	1.0884e-05	4.55533e-05	UP
DAB1 CALB1 CALB2 HindN	ENSG00000280046	4.38051	7.38251	2.62632	2.42926e-08	1.43818e-07	UP
DAB1 CALB1 CALB2 HindN	ENSG00000280047	8.33571	8.48024	2.68002	4.35145e-13	4.2872e-12	UP
DAB1 CALB1 CALB2 HindN	ENSG00000280053	2.9244	6.54966	2.5671	2.14407e-06	9.95871e-06	UP
DAB1 CALB1 CALB2 HindN	ENSG00000280069	6.28815	7.98414	2.674	4.40965e-10	3.21848e-09	UP
DAB1 CALB1 CALB2 HindN	ENSG00000280071	13.0096	-2.45878	0.534868	3.69156e-07	1.89412e-06	DOWN
DAB1 CALB1 CALB2 HindN	ENSG00000280077	2.09505	6.07173	2.51685	1.32609e-05	5.47511e-05	UP
DAB1 CALB1 CALB2 HindN	ENSG00000280078	1.86795	5.74464	2.52693	7.38769e-05	0.000270348	UP
DAB1 CALB1 CALB2 HindN	ENSG00000280106	1.96124	5.77	2.55422	9.32627e-05	0.000334558	UP
DAB1 CALB1 CALB2 HindN	ENSG00000280114	1.93088	5.62097	2.49202	7.23792e-05	0.000265235	UP
DAB1 CALB1 CALB2 HindN	ENSG00000280128	23.8413	10.2659	2.85676	3.01792e-20	4.97549e-19	UP
DAB1 CALB1 CALB2 HindN	ENSG00000280134	4.9455	7.63202	2.62262	1.45533e-09	1.00001e-08	UP
DAB1 CALB1 CALB2 HindN	ENSG00000280143	2.04861	5.74109	2.5888	0.000144709	0.000502317	UP
DAB1 CALB1 CALB2 HindN	ENSG00000280164	2.97518	-6.75378	2.74226	8.10808e-06	3.46125e-05	DOWN
DAB1 CALB1 CALB2 HindN	ENSG00000280173	1.5182	5.28912	2.48309	0.000264624	0.00087085	UP
DAB1 CALB1 CALB2 HindN	ENSG00000280184	1.5722	5.46199	2.50067	0.000173108	0.000590995	UP
DAB1 CALB1 CALB2 HindN	ENSG00000280187	3.34244	6.7589	2.57178	5.51313e-07	2.76795e-06	UP
DAB1 CALB1 CALB2 HindN	ENSG00000280234	23.9519	10.3077	2.87798	5.46742e-19	8.36546e-18	UP
DAB1 CALB1 CALB2 HindN	ENSG00000280255	9.80831	8.70918	2.76009	1.22885e-11	1.05457e-10	UP
DAB1 CALB1 CALB2 HindN	ENSG00000280281	2.329	6.06805	2.53171	1.66076e-05	6.76419e-05	UP
DAB1 CALB1 CALB2 HindN	ENSG00000280291	1.81668	5.66289	2.60551	0.000249021	0.000824752	UP
DAB1 CALB1 CALB2 HindN	ENSG00000280294	4.89091	7.64242	2.6268	1.80143e-09	1.22406e-08	UP
DAB1 CALB1 CALB2 HindN	ENSG00000280355	2.07115	5.99063	2.53118	2.55591e-05	0.000100894	UP
DAB1 CALB1 CALB2 HindN	ENSG00000280383	6.05923	-6.12705	1.30094	8.81317e-11	6.94299e-10	DOWN
DAB1 CALB1 CALB2 HindN	ENSG00000280385	2.45215	6.22517	2.69248	8.96692e-05	0.000322785	UP
DAB1 CALB1 CALB2 HindN	ENSG00000280432	3.63894	6.91552	2.6046	4.69374e-07	2.37862e-06	UP
DAB1 CALB1 CALB2 HindN	ENSG00000280434	2.13703	-5.78779	2.56743	4.55605e-05	0.000172998	DOWN
DAB1 CALB1 CALB2 HindN	ENSG00000280561	3.46444	7.05535	2.58988	1.11267e-07	6.10762e-07	UP
DAB1 CALB1 CALB2 HindN	ENSG00000280571	4.22846	7.36835	2.58668	4.20096e-09	2.73441e-08	UP
DAB1 CALB1 CALB2 HindN	ENSG00000280778	3.26003	6.93152	2.54558	5.62484e-08	3.18821e-07	UP
DAB1 CALB1 CALB2 HindN	ENSG00000280893	5.47023	7.72609	2.66158	3.99575e-09	2.60939e-08	UP
DAB1 CALB1 CALB2 HindN	ENSG00000281021	9.81204	-1.39665	0.402393	0.000188077	0.000637166	DOWN
DAB1 CALB1 CALB2 HindN	ENSG00000281039	43.0059	11.2446	2.94806	3.91997e-25	8.46649e-24	UP
DAB1 CALB1 CALB2 HindN	ENSG00000281195	2.72548	-6.55517	2.64596	3.326e-06	1.50637e-05	DOWN
DAB1 CALB1 CALB2 HindN	ENSG00000281593	31.1794	10.6864	2.9226	5.50113e-20	8.95173e-19	UP
DAB1 CALB1 CALB2 HindN	ENSG00000281883	1.77037	5.63353	2.51795	0.000105295	0.000374729	UP
DAB1 CALB1 CALB2 HindN	ENSG00000282033	2.43221	-6.25153	2.64362	1.58282e-05	6.46453e-05	DOWN
DAB1 CALB1 CALB2 HindN	ENSG00000282278	17.1109	9.75836	2.80226	2.7645e-18	4.06786e-17	UP
DAB1 CALB1 CALB2 HindN	ENSG00000282386	5.53945	-2.10882	0.549137	2.27644e-05	9.05824e-05	DOWN
DAB1 CALB1 CALB2 HindN	ENSG00000282564	4.0458	2.72669	0.779744	4.85896e-05	0.000183651	UP
DAB1 CALB1 CALB2 HindN	ENSG00000282885	21.4916	-6.52155	0.956735	1.27752e-14	1.42684e-13	DOWN
DAB1 CALB1 CALB2 HindN	ENSG00000282917	19.6586	-1.36992	0.321756	8.73886e-06	3.71296e-05	DOWN
DAB1 CALB1 CALB2 HindN	ENSG00000282988	2.25507	6.01351	2.60201	6.31645e-05	0.000233551	UP
DAB1 CALB1 CALB2 HindN	ENSG00000283045	2.61844	-6.78395	2.67026	1.54303e-06	7.29067e-06	DOWN
DAB1 CALB1 CALB2 HindN	ENSG00000283103	91.6345	-3.05977	0.241422	3.32399e-37	1.21827e-35	DOWN
DAB1 CALB1 CALB2 HindN	ENSG00000283128	37.076	3.77654	0.293948	8.56694e-38	3.17403e-36	UP
DAB1 CALB1 CALB2 HindN	ENSG00000283149	2.10841	5.88699	2.47325	1.45453e-05	5.97951e-05	UP
DAB1 CALB1 CALB2 HindN	ENSG00000283156	3.67282	7.15224	2.58472	3.67537e-08	2.13193e-07	UP
DAB1 CALB1 CALB2 HindN	ENSG00000283162	6.23681	8.05805	2.66161	8.03995e-11	6.36331e-10	UP
DAB1 CALB1 CALB2 HindN	ENSG00000283201	31.1707	10.6978	2.91361	1.18034e-20	2.00852e-19	UP
DAB1 CALB1 CALB2 HindN	ENSG00000283208	23.3885	10.2714	2.85767	3.68857e-20	6.05185e-19	UP
DAB1 CALB1 CALB2 HindN	ENSG00000283217	71.3225	1.55569	0.461672	0.000214554	0.000718386	UP
[truncated: 47,276 more rows]
