# Supplementary material for: Comparing the impact of sample multiplexing approaches for single-cell RNA-sequencing on downstream analysis using cerebellar organoids
Source: iScience. 2026 Jan 22;29(2):114780. doi: 10.1016/j.isci.2026.114780 (PMC12930056; doi:10.1016/j.isci.2026.114780)
Supplement: Table S6. GSEA results for GPC cluster, related to Figure 4 [file mmc7.xlsx]

## Sheet: Table_S6_gsea_gpc
ID	Description	setSize	enrichmentScore	NES	pvalue	p.adjust	qvalue	rank	leading_edge	core_enrichment
GO:0015986	proton motive force-driven ATP synthesis	57	-0.7346	-2.28181	0.00175747	0.0296801	0.0222314	3903	tags=81%, list=23%, signal=63%	NDUFV2/DNAJC30/SDHC/NDUFA5/NDUFB6/NDUFB9/ATP5F1A/NDUFS2/NDUFB5/ATP5F1B/ATP5PB/ATP6V0C/NDUFA6/NDUFS3/NDUFS7/NDUFS6/ATP5MC1/NDUFA2/NDUFA8/NDUFC1/ATP5MC3/NDUFA1/ATP5PD/ATP5PF/ATP5PO/ATP5MG/ATP5MC2/NDUFB1/NDUFA12/NDUFB10/NDUFA13/NDUFB4/NDUFAB1/NDUFB7/NDUFB3/NDUFS8/ATP5MF/NDUFS5/ATP5F1E/NDUFA11/ANTKMT/ATP5MK/ATP5ME/ATP5F1D/NDUFB11/NDUFA7
GO:0002181	cytoplasmic translation	125	-0.620083	-2.14632	0.00169492	0.0296801	0.0222314	4495	tags=69%, list=26%, signal=52%	NCBP2/EIF4A2/EIF3H/ZC3H15/CNBP/MCTS1/PKM/EIF3F/SLBP/EIF2S2/MIF4GD/RWDD1/EIF3E/EIF3M/RPL4/EIF3I/YBX1/EIF3G/RPL31/RPL26L1/EIF3K/RPS20/RACK1/RPL3/RPL5/RPS6/RPL22L1/RPL37/RPSA/RPL22/RPL27A/RPS29/RPL15/RPS10/RPL36/RPL7A/RPL37A/RPL6/RPL23/RPL23A/RPS17/RPL27/RPL28/RPS23/RPL21/UBA52/RPL8/RPS4X/RPS7/RPL36A/RPL10A/RPS13/RPL9/RPL19/RPL38/RPL35/RPL24/RPS5/RPL7/RPLP2/RPS26/RPL34/RPL18/RPS16/RPL32/RPL29/RPS11/…
GO:0009206	purine ribonucleoside triphosphate biosynthetic process	87	-0.631103	-2.12122	0.00173913	0.0296801	0.0222314	3903	tags=62%, list=23%, signal=48%	NDUFV2/ENO1/DNAJC30/SDHC/NDUFA5/NDUFB6/IMPDH2/NDUFB9/ATP5F1A/NDUFS2/NDUFB5/ATP5F1B/ATP5PB/NME4/ATP6V0C/NDUFA6/NDUFS3/NDUFS7/NDUFS6/ATP5MC1/NDUFA2/NDUFA8/NDUFC1/ATP5MC3/TMSB4X/NDUFA1/ATP5PD/ATP5PF/ATP5PO/UQCC3/ATP5MG/ATP5MC2/NDUFB1/NDUFA12/NDUFB10/NDUFA13/NDUFB4/NDUFAB1/NDUFB7/NDUFB3/NDUFS8/ATP5MF/NDUFS5/ATP5F1E/NDUFA11/ANTKMT/ATP5MK/NME3/ATP5ME/NME2/ATP5F1D/NDUFB11/NDUFA7/PID1/ADCY10/FLCN
GO:0009145	purine nucleoside triphosphate biosynthetic process	88	-0.623928	-2.10046	0.0017331	0.0296801	0.0222314	3903	tags=62%, list=23%, signal=48%	NDUFV2/ENO1/DNAJC30/SDHC/NDUFA5/NDUFB6/IMPDH2/NDUFB9/ATP5F1A/NDUFS2/NDUFB5/ATP5F1B/ATP5PB/NME4/ATP6V0C/NDUFA6/NDUFS3/NDUFS7/NDUFS6/ATP5MC1/NDUFA2/NDUFA8/NDUFC1/ATP5MC3/TMSB4X/NDUFA1/ATP5PD/ATP5PF/ATP5PO/UQCC3/ATP5MG/ATP5MC2/NDUFB1/NDUFA12/NDUFB10/NDUFA13/NDUFB4/NDUFAB1/NDUFB7/NDUFB3/NDUFS8/ATP5MF/NDUFS5/ATP5F1E/NDUFA11/ANTKMT/ATP5MK/NME3/ATP5ME/NME2/ATP5F1D/NDUFB11/NDUFA7/PID1/ADCY10/FLCN
GO:0006754	ATP biosynthetic process	79	-0.63629	-2.1002	0.00176991	0.0296801	0.0222314	3903	tags=63%, list=23%, signal=49%	NDUFV2/ENO1/DNAJC30/SDHC/NDUFA5/NDUFB6/NDUFB9/ATP5F1A/NDUFS2/NDUFB5/ATP5F1B/ATP5PB/ATP6V0C/NDUFA6/NDUFS3/NDUFS7/NDUFS6/ATP5MC1/NDUFA2/NDUFA8/NDUFC1/ATP5MC3/TMSB4X/NDUFA1/ATP5PD/ATP5PF/ATP5PO/UQCC3/ATP5MG/ATP5MC2/NDUFB1/NDUFA12/NDUFB10/NDUFA13/NDUFB4/NDUFAB1/NDUFB7/NDUFB3/NDUFS8/ATP5MF/NDUFS5/ATP5F1E/NDUFA11/ANTKMT/ATP5MK/ATP5ME/ATP5F1D/NDUFB11/NDUFA7/PID1/ADCY10/FLCN
GO:0009201	ribonucleoside triphosphate biosynthetic process	92	-0.61673	-2.0928	0.00174825	0.0296801	0.0222314	3903	tags=59%, list=23%, signal=46%	NDUFV2/ENO1/DNAJC30/SDHC/NDUFA5/NDUFB6/IMPDH2/NDUFB9/ATP5F1A/NDUFS2/NDUFB5/ATP5F1B/ATP5PB/NME4/ATP6V0C/NDUFA6/NDUFS3/NDUFS7/NDUFS6/ATP5MC1/NDUFA2/NDUFA8/NDUFC1/ATP5MC3/TMSB4X/NDUFA1/ATP5PD/ATP5PF/ATP5PO/UQCC3/ATP5MG/ATP5MC2/NDUFB1/NDUFA12/NDUFB10/NDUFA13/NDUFB4/NDUFAB1/NDUFB7/NDUFB3/NDUFS8/ATP5MF/NDUFS5/ATP5F1E/NDUFA11/ANTKMT/ATP5MK/NME3/ATP5ME/NME2/ATP5F1D/NDUFB11/NDUFA7/PID1/ADCY10/CTPS2/FLCN
GO:0019646	aerobic electron transport chain	62	-0.659209	-2.08632	0.00175131	0.0296801	0.0222314	4115	tags=71%, list=24%, signal=54%	ISCU/CYCS/NDUFV2/UQCRC1/SDHC/NDUFA5/NDUFB6/NDUFB9/NDUFS2/NDUFB5/NDUFA6/NDUFS3/NDUFS7/NDUFS6/UQCRB/UQCRFS1/NDUFA2/PARK7/NDUFA8/NDUFC1/NDUFA1/UQCRH/COX6C/COX7B/UQCC3/NDUFB1/COX5A/NDUFB10/COX7A2/NDUFB4/NDUFAB1/NDUFB7/NDUFB3/COX4I1/NDUFS8/NDUFS5/NDUFA4/UQCR11/COX8A/COX7C/UQCR10/UQCRQ/COX6A1/NDUFA7
GO:0009142	nucleoside triphosphate biosynthetic process	97	-0.604296	-2.0752	0.00169205	0.0296801	0.0222314	3903	tags=57%, list=23%, signal=45%	NDUFV2/ENO1/DNAJC30/SDHC/NDUFA5/NDUFB6/IMPDH2/NDUFB9/DTYMK/ATP5F1A/NDUFS2/NDUFB5/ATP5F1B/ATP5PB/NME4/ATP6V0C/NDUFA6/NDUFS3/NDUFS7/NDUFS6/ATP5MC1/NDUFA2/NDUFA8/NDUFC1/ATP5MC3/TMSB4X/NDUFA1/ATP5PD/ATP5PF/ATP5PO/UQCC3/ATP5MG/ATP5MC2/NDUFB1/NDUFA12/NDUFB10/NDUFA13/NDUFB4/NDUFAB1/NDUFB7/NDUFB3/NDUFS8/ATP5MF/NDUFS5/ATP5F1E/NDUFA11/ANTKMT/ATP5MK/NME3/ATP5ME/NME2/ATP5F1D/NDUFB11/NDUFA7/PID1/ADCY10/CTPS2/…
GO:0006119	oxidative phosphorylation	103	-0.611422	-2.06363	0.00173913	0.0296801	0.0222314	4488	tags=67%, list=26%, signal=50%	DGUOK/GHITM/SDHAF2/SHMT2/ISCU/CYCS/NDUFV2/UQCRC1/DNAJC30/SDHC/NDUFA5/NDUFB6/NDUFB9/ATP5F1A/SLC25A23/NDUFS2/NDUFB5/ATP5F1B/PPIF/ATP5PB/NDUFA6/NDUFS3/NDUFS7/NDUFS6/UQCRB/UQCRFS1/NDUFA2/PARK7/NDUFA8/NDUFC1/NDUFA1/ATP5PD/UQCRH/ATP5PF/COX6C/COX7B/ATP5PO/UQCC3/ATP5MG/NDUFB1/NDUFA12/CHCHD2/COX5A/NDUFB10/COX7A2/NDUFA13/NDUFB4/NDUFAB1/NDUFB7/NDUFB3/COX4I1/NDUFS8/ATP5MF/NDUFS5/ATP5F1E/NDUFA11/ANTKMT/NDUFA4…
GO:0042773	ATP synthesis coupled electron transport	69	-0.638383	-2.0554	0.00174216	0.0296801	0.0222314	4488	tags=71%, list=26%, signal=53%	DGUOK/GHITM/SDHAF2/ISCU/CYCS/NDUFV2/UQCRC1/SDHC/NDUFA5/NDUFB6/NDUFB9/NDUFS2/NDUFB5/NDUFA6/NDUFS3/NDUFS7/NDUFS6/UQCRB/UQCRFS1/NDUFA2/PARK7/NDUFA8/NDUFC1/NDUFA1/UQCRH/COX6C/COX7B/UQCC3/NDUFB1/NDUFA12/CHCHD2/COX5A/NDUFB10/COX7A2/NDUFB4/NDUFAB1/NDUFB7/NDUFB3/COX4I1/NDUFS8/NDUFS5/NDUFA4/UQCR11/COX8A/COX7C/UQCR10/UQCRQ/COX6A1/NDUFA7
GO:0042775	mitochondrial ATP synthesis coupled electron transport	69	-0.638383	-2.0554	0.00174216	0.0296801	0.0222314	4488	tags=71%, list=26%, signal=53%	DGUOK/GHITM/SDHAF2/ISCU/CYCS/NDUFV2/UQCRC1/SDHC/NDUFA5/NDUFB6/NDUFB9/NDUFS2/NDUFB5/NDUFA6/NDUFS3/NDUFS7/NDUFS6/UQCRB/UQCRFS1/NDUFA2/PARK7/NDUFA8/NDUFC1/NDUFA1/UQCRH/COX6C/COX7B/UQCC3/NDUFB1/NDUFA12/CHCHD2/COX5A/NDUFB10/COX7A2/NDUFB4/NDUFAB1/NDUFB7/NDUFB3/COX4I1/NDUFS8/NDUFS5/NDUFA4/UQCR11/COX8A/COX7C/UQCR10/UQCRQ/COX6A1/NDUFA7
GO:0009060	aerobic respiration	144	-0.546865	-1.935	0.00171821	0.0296801	0.0222314	4623	tags=66%, list=27%, signal=49%	PDHA1/MTFR1L/SLC25A33/PINK1/IDH1/NDUFAF1/TAFAZZIN/SIRT3/FXN/NDUFS4/COA6/SUCLG1/RHOA/TEFM/IDH3B/DGUOK/GHITM/SDHAF2/IDH2/IDH3G/SHMT2/ISCU/CYCS/NDUFV2/UQCRC1/DNAJC30/SDHC/NDUFA5/NDUFB6/BNIP3/NDUFB9/MDH1/ATP5F1A/SLC25A23/NDUFS2/NDUFB5/ATP5F1B/PPIF/MRPS36/ATP5PB/MDH2/NDUFA6/NDUFS3/NOP53/NDUFS7/NDUFS6/UQCRB/UQCRFS1/SURF1/NDUFA2/PARK7/NDUFA8/NDUFC1/NDUFA1/ATP5PD/UQCRH/ATP5PF/COX6C/COX7B/ATP5PO/ARL2/UQCC…
GO:0009205	purine ribonucleoside triphosphate metabolic process	121	-0.545496	-1.91256	0.00171233	0.0296801	0.0222314	3914	tags=51%, list=23%, signal=40%	ITPA/NDUFV2/ENO1/DNAJC30/SDHC/NDUFA5/NDUFB6/IMPDH2/NDUFB9/ATP5F1A/NDUFS2/NDUFB5/ATP5F1B/ATP5PB/NME4/HSPA1A/RAN/BAD/ATP6V0C/NDUFA6/NDUFS3/FIS1/NDUFS7/NDUFS6/ATP5MC1/NDUFA2/NDUFA8/NDUFC1/ATP5MC3/TMSB4X/NDUFA1/ATP5PD/ATP5PF/ATP5PO/UQCC3/ATP5MG/ATP5MC2/NDUFB1/NDUFA12/ATP5IF1/NDUFB10/NDUFA13/NDUFB4/NDUFAB1/TSPO/NDUFB7/NDUFB3/NDUFS8/ATP5MF/NDUFS5/ATP5F1E/NDUFA11/ANTKMT/ATP5MK/NME3/ATP5ME/NME2/ATP5F1D/N…
GO:0046034	ATP metabolic process	105	-0.559634	-1.91053	0.00175131	0.0296801	0.0222314	3903	tags=53%, list=23%, signal=41%	NDUFV2/ENO1/DNAJC30/SDHC/NDUFA5/NDUFB6/NDUFB9/ATP5F1A/NDUFS2/NDUFB5/ATP5F1B/ATP5PB/HSPA1A/BAD/ATP6V0C/NDUFA6/NDUFS3/FIS1/NDUFS7/NDUFS6/ATP5MC1/NDUFA2/NDUFA8/NDUFC1/ATP5MC3/TMSB4X/NDUFA1/ATP5PD/ATP5PF/ATP5PO/UQCC3/ATP5MG/ATP5MC2/NDUFB1/NDUFA12/ATP5IF1/NDUFB10/NDUFA13/NDUFB4/NDUFAB1/TSPO/NDUFB7/NDUFB3/NDUFS8/ATP5MF/NDUFS5/ATP5F1E/NDUFA11/ANTKMT/ATP5MK/ATP5ME/ATP5F1D/NDUFB11/NDUFA7/AK5/PID1/ADCY10/F…
GO:0009199	ribonucleoside triphosphate metabolic process	127	-0.534303	-1.88218	0.0017301	0.0296801	0.0222314	3914	tags=49%, list=23%, signal=38%	ITPA/NDUFV2/ENO1/DNAJC30/SDHC/NDUFA5/NDUFB6/IMPDH2/NDUFB9/ATP5F1A/NDUFS2/NDUFB5/ATP5F1B/ATP5PB/NME4/HSPA1A/RAN/BAD/ATP6V0C/NDUFA6/NDUFS3/FIS1/NDUFS7/NDUFS6/ATP5MC1/NDUFA2/NDUFA8/NDUFC1/ATP5MC3/TMSB4X/NDUFA1/ATP5PD/ATP5PF/ATP5PO/UQCC3/ATP5MG/ATP5MC2/NDUFB1/NDUFA12/ATP5IF1/NDUFB10/NDUFA13/NDUFB4/NDUFAB1/TSPO/NDUFB7/NDUFB3/NDUFS8/ATP5MF/NDUFS5/ATP5F1E/NDUFA11/ANTKMT/ATP5MK/NME3/ATP5ME/NME2/ATP5F1D/N…
GO:0009144	purine nucleoside triphosphate metabolic process	127	-0.527042	-1.85998	0.00169779	0.0296801	0.0222314	3914	tags=49%, list=23%, signal=38%	ITPA/NDUFV2/ENO1/DNAJC30/SDHC/NDUFA5/NDUFB6/IMPDH2/NDUFB9/ATP5F1A/NDUFS2/NDUFB5/ATP5F1B/ATP5PB/NME4/HSPA1A/RAN/BAD/ATP6V0C/NDUFA6/NDUFS3/FIS1/NDUFS7/NDUFS6/ATP5MC1/NDUFA2/NDUFA8/NDUFC1/ATP5MC3/TMSB4X/NDUFA1/ATP5PD/ATP5PF/ATP5PO/UQCC3/ATP5MG/ATP5MC2/NDUFB1/NDUFA12/ATP5IF1/NDUFB10/NDUFA13/NDUFB4/NDUFAB1/TSPO/NDUFB7/NDUFB3/NDUFS8/ATP5MF/NDUFS5/ATP5F1E/NDUFA11/ANTKMT/ATP5MK/NME3/ATP5ME/NME2/ATP5F1D/N…
GO:0009141	nucleoside triphosphate metabolic process	139	-0.520043	-1.85867	0.00169492	0.0296801	0.0222314	3914	tags=47%, list=23%, signal=37%	ITPA/NDUFV2/ENO1/DNAJC30/SDHC/NDUFA5/NDUFB6/IMPDH2/NDUFB9/DTYMK/ATP5F1A/NDUFS2/NDUFB5/ATP5F1B/ATP5PB/NME4/HSPA1A/RAN/BAD/ATP6V0C/NDUFA6/NDUFS3/FIS1/NDUFS7/DCTPP1/DUT/NDUFS6/ATP5MC1/NDUFA2/NDUFA8/NDUFC1/ATP5MC3/TMSB4X/NDUFA1/ATP5PD/ATP5PF/ATP5PO/UQCC3/ATP5MG/ATP5MC2/NDUFB1/NDUFA12/ATP5IF1/NDUFB10/NDUFA13/NDUFB4/NDUFAB1/TSPO/NDUFB7/NDUFB3/NDUFS8/ATP5MF/NDUFS5/ATP5F1E/NDUFA11/ANTKMT/ATP5MK/NME3/ATP5…
GO:0045333	cellular respiration	179	-0.502389	-1.83572	0.00165563	0.0296801	0.0222314	4488	tags=51%, list=26%, signal=38%	DGUOK/GHITM/SDHAF2/IDH2/IDH3G/SHMT2/ISCU/COQ10A/CYCS/NDUFV2/UQCRC1/DNAJC30/SDHC/NDUFA5/NDUFB6/BNIP3/NDUFB9/MDH1/ATP5F1A/SLC25A23/NDUFS2/CISD1/NDUFB5/ATP5F1B/PPIF/MRPS36/ATP5PB/MDH2/NDUFA6/NDUFS3/NOP53/NDUFS7/SCO2/NDUFS6/CHCHD5/UQCRB/UQCRFS1/SURF1/NDUFA2/PARK7/NDUFA8/NDUFC1/NDUFA1/ATP5PD/UQCRH/ATP5PF/COX6C/COX7B/ATP5PO/ARL2/UQCC3/ETFB/ATP5MG/NDUFB1/NDUFA12/CHCHD2/COX5A/NDUFB10/COX7A2/NDUFA13/NDUFB…
GO:0010257	NADH dehydrogenase complex assembly	50	-0.604318	-1.83095	0.00172414	0.0296801	0.0222314	4212	tags=78%, list=24%, signal=59%	NDUFAF1/ECSIT/TAFAZZIN/NDUFS4/TMEM126B/TMEM186/NDUFAF4/BCS1L/DMAC2/NDUFA5/NDUFB6/NDUFB9/NDUFS2/LYRM2/NDUFB5/NDUFAF3/DMAC1/TMEM126A/NDUFA6/NDUFS3/NDUFS7/NDUFA2/NDUFA8/NDUFC1/NDUFA1/NDUFB1/NDUFA12/NDUFB10/NDUFAF8/NDUFA13/NDUFB4/NDUFAB1/NDUFB7/NDUFB3/NDUFS8/NDUFS5/NDUFA11/NDUFB11/ACAD9
GO:0032981	mitochondrial respiratory chain complex I assembly	50	-0.604318	-1.83095	0.00172414	0.0296801	0.0222314	4212	tags=78%, list=24%, signal=59%	NDUFAF1/ECSIT/TAFAZZIN/NDUFS4/TMEM126B/TMEM186/NDUFAF4/BCS1L/DMAC2/NDUFA5/NDUFB6/NDUFB9/NDUFS2/LYRM2/NDUFB5/NDUFAF3/DMAC1/TMEM126A/NDUFA6/NDUFS3/NDUFS7/NDUFA2/NDUFA8/NDUFC1/NDUFA1/NDUFB1/NDUFA12/NDUFB10/NDUFAF8/NDUFA13/NDUFB4/NDUFAB1/NDUFB7/NDUFB3/NDUFS8/NDUFS5/NDUFA11/NDUFB11/ACAD9
GO:0022904	respiratory electron transport chain	89	-0.540544	-1.81875	0.00174825	0.0296801	0.0222314	4115	tags=60%, list=24%, signal=46%	DGUOK/GHITM/SDHAF2/ISCU/CYCS/NDUFV2/UQCRC1/SDHC/NDUFA5/NDUFB6/NDUFB9/NDUFS2/NDUFB5/NDUFA6/NDUFS3/NDUFS7/SCO2/NDUFS6/UQCRB/UQCRFS1/NDUFA2/PARK7/NDUFA8/NDUFC1/NDUFA1/UQCRH/COX6C/COX7B/UQCC3/ETFB/NDUFB1/NDUFA12/CHCHD2/COX5A/NDUFB10/COX7A2/NDUFB4/NDUFAB1/NDUFB7/NDUFB3/COX4I1/NDUFS8/NDUFS5/NDUFA4/UQCR11/COX8A/COX7C/UQCR10/UQCRQ/COX6A1/NDUFA7/SOD2/PLEC/MYBBP1A/VPS54/GPD1
GO:0022900	electron transport chain	125	-0.51367	-1.81106	0.00166667	0.0296801	0.0222314	4616	tags=56%, list=27%, signal=42%	IDH3B/ALDH2/CYBA/DGUOK/ADH5/QDPR/GHITM/DEGS1/SDHAF2/CIAPIN1/ISCU/AKR1B1/CYCS/NCF2/NDUFV2/UQCRC1/SDHC/FDX1/NDUFA5/NDUFB6/NDUFB9/NDUFS2/NDUFB5/NDUFA6/NDUFS3/NDUFS7/SCO2/NDUFS6/THAP11/UQCRB/AKR7A2/UQCRFS1/SURF1/NDUFA2/PARK7/FDX2/NDUFA8/GFUS/NDUFC1/NDUFA1/UQCRH/COX6C/COX7B/UQCC3/ETFB/NDUFB1/NDUFA12/CHCHD2/COX5A/NDUFB10/COX7A2/NDUFB4/NDUFAB1/NDUFB7/NDUFB3/COX4I1/NDUFS8/NDUFS5/NDUFA4/UQCR11/COX8A/COX7C…
GO:0015980	energy derivation by oxidation of organic compounds	239	-0.47413	-1.8001	0.00159744	0.0296801	0.0222314	4430	tags=45%, list=26%, signal=34%	GHITM/AKT1/KHK/SDHAF2/IDH2/IDH3G/SHMT2/ISCU/COQ10A/CYCS/PHKG1/NDUFV2/UQCRC1/DNAJC30/SDHC/NDUFA5/NDUFB6/PTGES3/BNIP3/NDUFB9/GCK/GYG1/MDH1/ATP5F1A/SLC25A23/NDUFS2/CISD1/NDUFB5/ATP5F1B/SELENOS/PPIF/MRPS36/ATP5PB/MDH2/NDUFA6/NDUFS3/NOP53/NDUFS7/PPP1CA/SCO2/NDUFS6/CHCHD5/UQCRB/UQCRFS1/SURF1/NDUFA2/PPP1R1A/PARK7/NDUFA8/NDUFC1/NDUFA1/ATP5PD/UQCRH/ATP5PF/COX6C/COX7B/ATP5PO/ARL2/UQCC3/ETFB/ATP5MG/NDUFB1/N…
GO:0042273	ribosomal large subunit biogenesis	63	-0.572947	-1.79388	0.00170068	0.0296801	0.0222314	5785	tags=72%, list=33%, signal=48%	NOP16/WDR12/RBM34/RSL1D1/PAK1IP1/DDX18/NOC2L/WDR74/RPF2/NIP7/RPF1/RPL7L1/BOP1/MRTO4/ZNF622/DDX28/MALSU1/MRM2/NIFK/EBNA1BP2/GTF3A/NSA2/NPM1/RSL24D1/MRPL20/RRS1/NOP53/ZNHIT3/SNU13/RPL26L1/EIF6/NHP2/RPL5/RPL7A/RPL6/RPL23A/RPL10A/RPL38/RPL35/RPL24/RPL7/RPL26/RPL10/LAS1L/URB1/MDN1
GO:0035249	synaptic transmission, glutamatergic	81	-0.506641	-1.73114	0.00169779	0.0296801	0.0222314	2073	tags=27%, list=12%, signal=24%	ADORA2A/GRIN2A/GRIK4/GRIK3/SHANK3/GRID1/NTRK1/ABCC8/UNC13A/PTK2B/RELN/UNC13B/CACNG4/CDHR3/GRM8/NLGN3/CDH8/IQSEC2/DGKI/VPS54/HDAC6/GRIK5/DRD2/NRXN1/ALS2/PRKN/STXBP1
GO:0042254	ribosome biogenesis	273	-0.450015	-1.7239	0.0015873	0.0296801	0.0222314	5052	tags=46%, list=29%, signal=33%	RIOK3/RRP9/PIN4/EXOSC8/MPV17L2/EXOSC5/ERAL1/SLX9/NIP7/MPHOSPH10/RPF1/RRP36/PWP1/DKC1/EIF5/RPL7L1/IMP4/BOP1/RPUSD1/MRTO4/METTL18/PNO1/TSR2/C1D/C1orf131/ZNF622/SERBP1/RPUSD2/ABT1/UTP11/WDR18/NOC4L/EIF4A3/DDX28/MRPL44/RPP40/METTL25B/EXOSC6/POP4/MALSU1/BUD23/SBDS/DDX49/MRM2/YBEY/NOL7/NGRN/PA2G4/NIFK/EBNA1BP2/DAPL1/PIH1D1/FRG1/EIF1AX/NSUN5/GTF3A/NSA2/NPM1/GTF2H5/RPS27L/RSL24D1/RAN/FBL/MRPL20/MRPS7/POP…
GO:0051056	regulation of small GTPase mediated signal transduction	224	-0.440396	-1.69253	0.0015748	0.0296801	0.0222314	2033	tags=27%, list=12%, signal=24%	ADCYAP1R1/OBSCN/ARHGAP39/VAV2/IQSEC1/ARHGEF1/SH3BP1/FGD3/RHOF/DAB2IP/ARAP1/PLEKHG4B/EPHB2/RASA3/CGNL1/KALRN/RALGPS1/SPATA13/MCF2L/NTRK1/KIF14/ARHGEF11/PREX2/DNMBP/RAP1GAP/PREX1/ARHGEF10/SYNGAP1/RELN/ARHGAP27/SIPA1L1/ARHGAP31/SIPA1L2/BCR/TRIO/ARHGEF10L/DENND1A/ABR/SRC/SLIT2/OGT/MYO9B/DEF6/ARFGAP1/FGD4/AUTS2/NOTCH1/ARHGAP17/MCF2/SIPA1L3/ARHGAP4/EPS8/ARHGEF28/LZTR1/GBF1/ARHGAP23/ARHGEF12/SRGAP3/ARHG…
GO:0009260	ribonucleotide biosynthetic process	178	-0.452496	-1.68274	0.00161551	0.0296801	0.0222314	3903	tags=40%, list=23%, signal=31%	NDUFV2/ENO1/DNAJC30/SDHC/NDUFA5/NDUFB6/RFK/IMPDH2/NDUFB9/ATP5F1A/NDUFS2/NDUFB5/ATP5F1B/TECR/MPC2/ATP5PB/NME4/ATP6V0C/NDUFA6/NDUFS3/NDUFS7/NPPA/NDUFS6/ATP5MC1/APRT/NDUFA2/SLC25A1/NDUFA8/NDUFC1/ATP5MC3/TMSB4X/NDUFA1/ATP5PD/ATP5PF/ATP5PO/UQCC3/ATP5MG/ATP5MC2/NDUFB1/NDUFA12/NDUFB10/NDUFA13/NDUFB4/NDUFAB1/NDUFB7/NDUFB3/NDUFS8/ATP5MF/NDUFS5/ATP5F1E/NDUFA11/ANTKMT/ATP5MK/NME3/ATP5ME/NME2/ATP5F1D/NDUFB11…
GO:0009152	purine ribonucleotide biosynthetic process	166	-0.455753	-1.67592	0.00164204	0.0296801	0.0222314	3903	tags=41%, list=23%, signal=32%	NDUFV2/ENO1/DNAJC30/SDHC/NDUFA5/NDUFB6/IMPDH2/NDUFB9/ATP5F1A/NDUFS2/NDUFB5/ATP5F1B/TECR/MPC2/ATP5PB/NME4/ATP6V0C/NDUFA6/NDUFS3/NDUFS7/NPPA/NDUFS6/ATP5MC1/APRT/NDUFA2/SLC25A1/NDUFA8/NDUFC1/ATP5MC3/TMSB4X/NDUFA1/ATP5PD/ATP5PF/ATP5PO/UQCC3/ATP5MG/ATP5MC2/NDUFB1/NDUFA12/NDUFB10/NDUFA13/NDUFB4/NDUFAB1/NDUFB7/NDUFB3/NDUFS8/ATP5MF/NDUFS5/ATP5F1E/NDUFA11/ANTKMT/ATP5MK/NME3/ATP5ME/NME2/ATP5F1D/NDUFB11/NDU…
GO:0046390	ribose phosphate biosynthetic process	184	-0.445322	-1.66645	0.00160772	0.0296801	0.0222314	3903	tags=38%, list=23%, signal=30%	NDUFV2/ENO1/DNAJC30/SDHC/NDUFA5/NDUFB6/RFK/IMPDH2/NDUFB9/ATP5F1A/NDUFS2/NDUFB5/ATP5F1B/TECR/MPC2/ATP5PB/NME4/ATP6V0C/NDUFA6/NDUFS3/NDUFS7/NPPA/NDUFS6/ATP5MC1/APRT/NDUFA2/SLC25A1/NDUFA8/NDUFC1/ATP5MC3/TMSB4X/NDUFA1/ATP5PD/ATP5PF/ATP5PO/UQCC3/ATP5MG/ATP5MC2/NDUFB1/NDUFA12/NDUFB10/NDUFA13/NDUFB4/NDUFAB1/NDUFB7/NDUFB3/NDUFS8/ATP5MF/NDUFS5/ATP5F1E/NDUFA11/ANTKMT/ATP5MK/NME3/ATP5ME/NME2/ATP5F1D/NDUFB11…
GO:0022613	ribonucleoprotein complex biogenesis	405	-0.419937	-1.65808	0.0014881	0.0296801	0.0222314	5052	tags=42%, list=29%, signal=31%	RIOK3/RRP9/PIN4/PRPF31/EXOSC8/MPV17L2/EXOSC5/ERAL1/SLX9/NIP7/EIF3L/MPHOSPH10/RPF1/RUVBL2/RRP36/PWP1/DKC1/EIF5/RPL7L1/IMP4/BOP1/RPUSD1/MRTO4/METTL18/PSIP1/PNO1/TSR2/C1D/C1orf131/EIF3H/STRAP/HTATSF1/ZNF622/RBMX2/SERBP1/RPUSD2/MCTS1/ABT1/COIL/RAMAC/UTP11/WDR18/NOC4L/EIF3F/EIF4A3/DDX28/MRPL44/RPP40/HSP90AA1/METTL25B/EXOSC6/POP4/MALSU1/SRSF5/BUD23/PUF60/SBDS/PHF5A/DDX49/EIF2S2/GEMIN6/MRM2/NOL3/EIF3E/P…
GO:0006091	generation of precursor metabolites and energy	361	-0.420499	-1.65128	0.00160256	0.0296801	0.0222314	4496	tags=42%, list=26%, signal=32%	CYBA/ENO2/DGUOK/ADH5/QDPR/GHITM/AKT1/DEGS1/KHK/SDHAF2/IDH2/CIAPIN1/IDH3G/PKM/SHMT2/ISCU/COQ10A/PGAM2/AKR1B1/CYCS/UCP2/NCF2/PHKG1/NDUFV2/ENO1/UQCRC1/COX17/DNAJC30/SDHC/FDX1/NDUFA5/GALK1/DDIT4/NDUFB6/PTGES3/VGF/BNIP3/ENO3/NDUFB9/SLC25A4/GCK/GYG1/MDH1/ATP5F1A/SLC25A23/NDUFS2/CISD1/NDUFB5/ATP5F1B/SELENOS/JMJD8/COA8/PPIF/MLST8/MRPS36/ATP5PB/MDH2/NDUFA6/TALDO1/NDUFS3/NOP53/NDUFS7/TPI1/PPP1CA/SCO2/NDUFS…
GO:0098876	vesicle-mediated transport to the plasma membrane	126	-0.461702	-1.64909	0.0017301	0.0296801	0.0222314	2021	tags=20%, list=12%, signal=18%	SCRIB/LLGL1/OSBPL5/BLTP1/EXOC2/RAB11FIP3/SORL1/DENND1A/EPG5/MACF1/VPS13B/DEF6/EXOC4/BBS2/GRIP1/ANKRD50/DENND1B/SPTBN1/RAB11FIP4/ARHGAP44/LMTK2/PTPN23/SNX30/EIPR1/ATP2C1/STEAP2/BVES/ARFGEF2/VPS53/EXOC6B
GO:0015807	L-amino acid transport	60	-0.525066	-1.64704	0.00172712	0.0296801	0.0222314	1848	tags=21%, list=11%, signal=18%	SLC1A3/SLC38A3/SLC43A1/SLC6A9/PER2/ABCC8/SLC38A6/SLC7A1/VPS54/CLTRN/SERINC5/SLC1A2/SLC36A1/STXBP1
GO:0007264	small GTPase mediated signal transduction	379	-0.403141	-1.61869	0.00154321	0.0296801	0.0222314	2033	tags=21%, list=12%, signal=19%	ADCYAP1R1/OBSCN/ARHGAP39/VAV2/IQSEC1/ARHGEF1/SH3BP1/FGD3/RHOF/DAB2IP/ARAP1/PLEKHG4B/KSR1/TNK2/EPHB2/RASA3/CGNL1/KALRN/RASGEF1B/RALGPS1/SPATA13/MCF2L/NTRK1/KIF14/ARHGEF11/PREX2/DNMBP/DOCK1/RAP1GAP/PREX1/ARHGEF10/RAPGEF4/ELMO1/SYNGAP1/RELN/ARHGAP27/SIPA1L1/ARHGAP31/SIPA1L2/RIN2/KSR2/BCR/TRIO/ARHGEF10L/DENND1A/ABR/ARHGAP33/SRC/SLIT2/OGT/MYO9B/DOCK11/DEF6/DAB1/ARFGAP1/FGD4/AUTS2/NOTCH1/ARHGAP17/MCF2/…
GO:0034329	cell junction assembly	317	-0.406499	-1.6181	0.00154799	0.0296801	0.0222314	1962	tags=23%, list=11%, signal=21%	BSN/SH3BP1/ASIC2/KIRREL3/NRXN2/CDH4/PLXNB1/PLXNB2/PCDHB4/SHANK3/LINGO2/SPTBN2/EPHB2/ADGRB1/PLEC/EPHB1/NTRK1/PCDHB13/SHANK2/DLG5/ARHGEF7/TBCD/SDK2/PTPN13/CLSTN2/CNTNAP1/DST/CUX2/PTK2B/SEMA4D/WDR1/EIF4G1/ST8SIA2/SRF/PEAK1/BCR/FGF13/SLIT1/FARP1/ADD2/EPHA7/SRC/NRCAM/OGT/CDH11/MACF1/NTRK2/LZTS1/SDK1/AGRN/ARVCF/LARGE1/IL1RAPL2/AFDN/CLASP1/TSC1/ANK2/MPDZ/LAMC1/NECTIN1/PCLO/PTK2/MDGA1/SORBS1/CDHR3/PCDHB3…
GO:0006364	rRNA processing	192	-0.441132	-1.61715	0.00168919	0.0296801	0.0222314	5781	tags=54%, list=33%, signal=36%	WDR12/EXOSC1/DDX52/RPP38/RRP1/NOP56/DCAF13/RBM34/EXOSC9/UTP3/DIMT1/GAR1/RSL1D1/RBFA/DDX54/YTHDF2/DDX18/WDR74/RPF2/RIOK3/RRP9/PIN4/EXOSC8/EXOSC5/SLX9/MPHOSPH10/RPF1/RRP36/PWP1/DKC1/RPL7L1/IMP4/BOP1/RPUSD1/MRTO4/METTL18/TSR2/C1D/RPUSD2/ABT1/UTP11/WDR18/NOC4L/EIF4A3/MRPL44/RPP40/METTL25B/EXOSC6/POP4/BUD23/SBDS/DDX49/MRM2/YBEY/PA2G4/NIFK/EBNA1BP2/PIH1D1/FRG1/NSUN5/NSA2/GTF2H5/FBL/POP5/RRS1/NOP53/ZNHI…
GO:0040013	negative regulation of locomotion	231	-0.421356	-1.61174	0.00167504	0.0296801	0.0222314	2119	tags=21%, list=12%, signal=18%	PLXNB3/THBS1/NBL1/NFE2L2/CXCL13/DAB2IP/LRP1/ADGRB1/ADAMTS9/PTPRU/ABCC8/DLG5/C5/SEMA7A/SPOCK3/SEMA4D/SEMA5B/PLCB1/SRF/BCR/PLXNA3/SLIT1/SEMA3B/ABHD2/SLIT2/OGT/CDH11/AFDN/SEMA3F/CLASP1/NOTCH1/SEMA6D/SEMA6A/LRCH1/ARHGAP4/TAFA5/ROBO2/DACH1/TMEFF2/NRG3/SRGAP3/ST6GAL1/MAGI2/SEMA3A/COL3A1/NRP1/PTPRK/HDAC6/ADARB1/DRD2/MCC/PTPN23/KRIT1/ROBO1/MAP2K5/PTPRO/FLCN
GO:0006164	purine nucleotide biosynthetic process	192	-0.427456	-1.60006	0.00162338	0.0296801	0.0222314	3903	tags=37%, list=23%, signal=29%	NDUFV2/ENO1/DNAJC30/SDHC/NDUFA5/QPRT/NDUFB6/IMPDH2/NDUFB9/ATP5F1A/NDUFS2/NDUFB5/ATP5F1B/TECR/MPC2/ATP5PB/NME4/ATP6V0C/NDUFA6/NDUFS3/NDUFS7/NPPA/NDUFS6/ATP5MC1/APRT/NDUFA2/SLC25A1/NDUFA8/NDUFC1/ATP5MC3/TMSB4X/NDUFA1/ATP5PD/ATP5PF/ATP5PO/UQCC3/ATP5MG/ATP5MC2/NDUFB1/NDUFA12/NDUFB10/NDUFA13/NDUFB4/NDUFAB1/NDUFB7/NDUFB3/NDUFS8/ATP5MF/NDUFS5/ATP5F1E/NDUFA11/ANTKMT/ATP5MK/NME3/ATP5ME/NME2/ATP5F1D/NDUFB1…
GO:0010977	negative regulation of neuron projection development	106	-0.461887	-1.59874	0.00171821	0.0296801	0.0222314	1767	tags=24%, list=10%, signal=22%	GAK/EPHB2/FAT3/DCC/SEMA7A/SYNGAP1/SEMA4D/SEMA5B/RTN4RL1/FGF13/PLXNA3/SLIT1/MINAR1/SEMA3B/EPHA7/SLIT2/DAB1/SEMA3F/SEMA6D/MCF2/SPOCK1/FSTL4/SEMA6A/ARHGAP4/PTPRS/SEMA3A/NRP1/HDAC6/DNM3/NEO1/DIP2B/PTPRO
GO:0007411	axon guidance	174	-0.428267	-1.59408	0.00166389	0.0296801	0.0222314	1889	tags=26%, list=11%, signal=23%	DSCAML1/CDH4/PLXNB1/PLEKHG4B/GLI2/PLXNB2/EPHB2/LMX1A/KALRN/ROBO3/EPHB1/NTRK1/UNC5B/DCC/SEMA7A/KIAA1755/SEMA4D/SEMA5B/RELN/TRIO/PLXNA3/SLIT1/NCAM1/SEMA3B/EPHA7/PLXNA2/SLIT2/NRCAM/UNC5D/CNTN2/SEMA3F/NOTCH1/BMPR1B/SEMA6D/NECTIN1/KLF7/SEMA6A/PTK2/NRXN3/ROBO2/CYFIP2/SLIT3/MEGF8/L1CAM/NOVA2/SEMA3A/NRP1/HDAC6/FYN/NEO1/EPHA5/NRXN1/GLI3/EPHA3/ROBO1/PTPRO/CNTN4
GO:0097485	neuron projection guidance	174	-0.428267	-1.59408	0.00166389	0.0296801	0.0222314	1889	tags=26%, list=11%, signal=23%	DSCAML1/CDH4/PLXNB1/PLEKHG4B/GLI2/PLXNB2/EPHB2/LMX1A/KALRN/ROBO3/EPHB1/NTRK1/UNC5B/DCC/SEMA7A/KIAA1755/SEMA4D/SEMA5B/RELN/TRIO/PLXNA3/SLIT1/NCAM1/SEMA3B/EPHA7/PLXNA2/SLIT2/NRCAM/UNC5D/CNTN2/SEMA3F/NOTCH1/BMPR1B/SEMA6D/NECTIN1/KLF7/SEMA6A/PTK2/NRXN3/ROBO2/CYFIP2/SLIT3/MEGF8/L1CAM/NOVA2/SEMA3A/NRP1/HDAC6/FYN/NEO1/EPHA5/NRXN1/GLI3/EPHA3/ROBO1/PTPRO/CNTN4
GO:0050808	synapse organization	383	-0.394131	-1.59351	0.00151976	0.0296801	0.0222314	2074	tags=24%, list=12%, signal=21%	PCDHGC5/PCDHGC4/ARHGAP39/FLNA/LRFN2/BSN/POTEE/ASIC2/KIRREL3/NRXN2/DAB2IP/PLXNB1/PLXNB2/PCDHB4/SHANK3/LINGO2/SPTBN2/EPHB2/ADGRB1/CAPRIN2/LMX1A/GRID1/SHANK1/LRP8/EPHB1/NTRK1/PCDHB13/ELFN1/SHANK2/DLG5/SDK2/PTPN13/CLSTN2/UNC13A/CNTNAP1/SYNGAP1/CUX2/PTK2B/SEMA4D/PCDHGC3/EIF4G1/RELN/ST8SIA2/IGSF21/SIPA1L1/PPFIA4/SRCIN1/ERC2/FGF13/ADGRL1/SLIT1/FARP1/IGF1R/UNC13B/ADD2/EPHA7/ARHGAP33/GPR158/NRCAM/SYBU/OGT…
GO:2001242	regulation of intrinsic apoptotic signaling pathway	122	-0.451709	-1.58774	0.00166667	0.0296801	0.0222314	3921	tags=35%, list=23%, signal=28%	PYCR1/ENO1/MSX1/NOL3/CLU/HTRA2/BCAP31/GRINA/XBP1/SELENOS/TAF9/TRIAP1/PPIF/VDAC2/HSPA1A/BAD/ERP29/HSPB1/NDUFS3/FIS1/UBB/EIF5A/PPIA/SOD1/PARK7/BAX/RACK1/NDUFA13/RPS7/CDKN2D/RPL26/MIF/SOD2/GPX1/MUC1/NFE2L2/DDIAS/HYOU1/IVNS1ABP/SRC/SGMS1/BCL2L1/ADCY10/FYN/PRKN/FLCN
GO:0051961	negative regulation of nervous system development	111	-0.446036	-1.58308	0.00163934	0.0296801	0.0222314	1760	tags=24%, list=10%, signal=21%	EPHB2/BRINP1/ABCC8/PTPN13/DCC/ELAPOR2/SEMA7A/SYNGAP1/SEMA4D/SEMA5B/FGF13/PLXNA3/SLIT1/SORL1/SEMA3B/SKI/EPHA7/DAB1/SEMA3F/NOTCH1/SEMA6D/MCF2/PRTG/FSTL4/SEMA6A/ARHGAP4/ROBO2/PTPRS/SEMA3A/NRP1/HDAC6/DIP2B
GO:0048667	cell morphogenesis involved in neuron differentiation	452	-0.386599	-1.57925	0.00149925	0.0296801	0.0222314	2021	tags=22%, list=12%, signal=20%	SCRIB/MYO7A/POTEE/LLGL1/TBCE/SZT2/DSCAML1/CDH4/PLXNB1/PLEKHG4B/SLC1A3/GLI2/PLXNB2/MINK1/SHANK3/WHRN/EPHB2/ADGRB1/CAPRIN2/LMX1A/TECTA/SHANK1/KALRN/ROBO3/LRP8/EPHB1/NTRK1/UNC5B/ADCY1/PREX2/TBCD/CELSR2/DCC/CNTNAP1/SEMA7A/SS18L1/SYNGAP1/KIAA1755/CUX2/SEMA4D/FGFR2/SEMA5B/RELN/ANKRD24/SIPA1L1/SRCIN1/SRF/TRIO/FGF13/PLXNA3/SLIT1/FARP1/IGF1R/NCAM1/SEMA3B/EPHA7/ARHGAP33/PLXNA2/SLIT2/NRCAM/CDH11/MACF1/NTNG1…
GO:0007409	axonogenesis	346	-0.393664	-1.57683	0.00151976	0.0296801	0.0222314	1959	tags=22%, list=11%, signal=20%	POTEE/LLGL1/TBCE/SZT2/DSCAML1/CDH4/PLXNB1/PLEKHG4B/GLI2/PLXNB2/EPHB2/ADGRB1/LMX1A/KALRN/ROBO3/EPHB1/NTRK1/UNC5B/ADCY1/DCC/CNTNAP1/SEMA7A/SYNGAP1/KIAA1755/SEMA4D/FGFR2/SEMA5B/RELN/SIPA1L1/SRF/TRIO/FGF13/PLXNA3/SLIT1/IGF1R/NCAM1/SEMA3B/EPHA7/PLXNA2/SLIT2/NRCAM/CDH11/MACF1/NTNG1/NTRK2/UNC5D/DAB1/CNTN2/SEMA3F/AUTS2/NOTCH1/BMPR1B/SEMA6D/MCF2/NECTIN1/DNM2/KLF7/FSTL4/SEMA6A/PTK2/ARHGAP4/CTNNA2/ADCY10/NR…
GO:0051960	regulation of nervous system development	321	-0.394732	-1.57295	0.00154321	0.0296801	0.0222314	1910	tags=21%, list=11%, signal=20%	ASIC2/CDH4/PLXNB1/PLXNB2/SHANK3/LINGO2/EPHB2/ADGRB1/CAPRIN2/LRP8/BRINP1/EPHB1/NTRK1/PER2/ABCC8/TENM4/KIF14/DLG5/VCAN/PTPN13/TPPP/CLSTN2/DCC/ELAPOR2/SEMA7A/SS18L1/SYNGAP1/CUX2/SEMA4D/SEMA5B/RELN/ST8SIA2/TTBK1/SRF/NCAN/FGF13/PLXNA3/SLIT1/CHD7/SORL1/CLCN2/SEMA3B/SKI/EPHA7/MME/PLXNA2/SLIT2/MACF1/MAN2A1/NTRK2/AGRN/DAB1/SEMA3F/NOTCH1/MTOR/SEMA6D/MCF2/RARB/FBXW8/PRTG/FSTL4/SEMA6A/ARHGAP4/ADCY10/NPTN/ROB…
GO:0009165	nucleotide biosynthetic process	219	-0.415078	-1.57112	0.00161551	0.0296801	0.0222314	3903	tags=35%, list=23%, signal=27%	NDUFV2/ENO1/DNAJC30/SDHC/NDUFA5/QPRT/NDUFB6/RFK/IMPDH2/NDUFB9/DTYMK/ATP5F1A/AK6/NDUFS2/NDUFB5/ATP5F1B/TECR/MPC2/ATP5PB/NME4/ATP6V0C/NDUFA6/NDUFS3/NDUFS7/DUT/NPPA/NDUFS6/ATP5MC1/APRT/NDUFA2/SLC25A1/NDUFA8/NDUFC1/ATP5MC3/TMSB4X/NDUFA1/ATP5PD/ATP5PF/ATP5PO/UQCC3/ATP5MG/ATP5MC2/NDUFB1/NDUFA12/NDUFB10/NDUFA13/NDUFB4/NDUFAB1/NDUFB7/NDUFB3/NDUFS8/ATP5MF/NDUFS5/ATP5F1E/NDUFA11/ANTKMT/ATP5MK/NME3/ATP5ME/N…
GO:1901293	nucleoside phosphate biosynthetic process	219	-0.415078	-1.57112	0.00161551	0.0296801	0.0222314	3903	tags=35%, list=23%, signal=27%	NDUFV2/ENO1/DNAJC30/SDHC/NDUFA5/QPRT/NDUFB6/RFK/IMPDH2/NDUFB9/DTYMK/ATP5F1A/AK6/NDUFS2/NDUFB5/ATP5F1B/TECR/MPC2/ATP5PB/NME4/ATP6V0C/NDUFA6/NDUFS3/NDUFS7/DUT/NPPA/NDUFS6/ATP5MC1/APRT/NDUFA2/SLC25A1/NDUFA8/NDUFC1/ATP5MC3/TMSB4X/NDUFA1/ATP5PD/ATP5PF/ATP5PO/UQCC3/ATP5MG/ATP5MC2/NDUFB1/NDUFA12/NDUFB10/NDUFA13/NDUFB4/NDUFAB1/NDUFB7/NDUFB3/NDUFS8/ATP5MF/NDUFS5/ATP5F1E/NDUFA11/ANTKMT/ATP5MK/NME3/ATP5ME/N…
GO:0007005	mitochondrion organization	444	-0.388699	-1.5664	0.0015083	0.0296801	0.0222314	4074	tags=34%, list=24%, signal=27%	PGAM5/PAM16/HSP90AA1/UCP2/COX20/DMAC2/SHARPIN/SSBP1/TOMM20/FEZ1/FUNDC2/COX17/FAM162A/MLLT11/GGCT/NDUFA5/NOL3/NDUFB6/TMEM11/MAP1LC3B/CLU/FUNDC1/RAB3A/TOMM40/BNIP3/HTRA2/NDUFB9/SLC25A4/MTCH1/FKBP8/BCAP31/BLOC1S2/NDUFS2/TMEM14A/MTFP1/MTX1/TMEM70/TIMM9/LYRM2/NDUFB5/TACO1/PDCD5/TRIAP1/NDUFAF3/CERS1/DMAC1/TMEM126A/PRDX3/TIMM10/COA8/PPIF/RAB32/VDAC2/COA4/TOMM5/HSPA1A/BAD/HAX1/MARCKS/NDUFA6/NDUFS3/SLC25A…
GO:0043547	positive regulation of GTPase activity	156	-0.425279	-1.55904	0.00161551	0.0296801	0.0222314	2110	tags=24%, list=12%, signal=22%	TBC1D3L/SCRIB/SH3BP1/AGAP2/CXCL13/PLXNB1/ARAP1/SMCR8/RASGEF1B/RALGPS1/NTRK1/SNX13/ARHGEF7/PREX2/RAP1GAP/PREX1/ARHGEF10/RAPGEF4/NTRK3/SEMA4D/TBC1D22B/ASAP3/ARHGAP27/SIPA1L1/SIPA1L2/BCR/AGAP1/TBC1D30/ABR/SGSM2/DOCK11/AGRN/TSC1/RGP1/SIPA1L3/TBC1D9B/RGL1/TBC1D16/RALGAPA2/RAPGEF1/RGS7/ALS2/MTSS2/GMIP
GO:1990138	neuron projection extension	153	-0.427935	-1.55824	0.00162602	0.0296801	0.0222314	1484	tags=18%, list=9%, signal=17%	UNC13A/SEMA7A/SEMA4D/SEMA5B/ST8SIA2/SRF/PLXNA3/SLIT1/SEMA3B/SLIT2/NRCAM/MACF1/TMEM108/SEMA3F/AUTS2/SEMA6D/RIMS1/DNM2/SEMA6A/SLC23A2/ARHGAP4/ADCY10/CYFIP2/SLIT3/NLGN3/PTPRS/MEGF8/L1CAM/SEMA3A/NRP1/HDAC6/DIP2B/PRKN
GO:0030031	cell projection assembly	445	-0.386983	-1.55764	0.00151976	0.0296801	0.0222314	2007	tags=18%, list=12%, signal=16%	KCNQ1/FLNA/VAV2/SH3BP1/FGD3/DNAH5/ARAP1/TTC36/EPHB2/C2CD3/DNAI1/SPATA13/CCDC13/STK36/PCNT/ARHGEF7/CELSR2/DNMBP/CEP120/CNTROB/RAP1GAP/WDR90/TTLL3/ABLIM3/CFAP44/TENM1/KIAA0753/CEP250/CFAP157/SRF/PODXL/RAB11FIP3/SPEF2/FSIP2/TBC1D30/MARK4/FMNL3/SRC/SLIT2/CCDC39/DOCK11/PPP1R9B/AGRN/BBS9/HTT/FGD4/AUTS2/NOTCH1/MTOR/LAMA5/BBS2/IFT172/RPGR/FBXW8/IFT80/DNAAF5/OCRL/SYNE2/CCDC40/IFT140/WDR11/CYFIP2/EPS8/CFAP…
GO:0072522	purine-containing compound biosynthetic process	201	-0.415945	-1.55706	0.00162866	0.0296801	0.0222314	3903	tags=35%, list=23%, signal=28%	NDUFV2/ENO1/DNAJC30/SDHC/NDUFA5/QPRT/NDUFB6/IMPDH2/NDUFB9/ATP5F1A/NDUFS2/NDUFB5/ATP5F1B/TECR/MPC2/ATP5PB/NME4/ATP6V0C/NDUFA6/NDUFS3/NDUFS7/NPPA/NDUFS6/ATP5MC1/APRT/NDUFA2/SLC25A1/NDUFA8/NDUFC1/ATP5MC3/TMSB4X/NDUFA1/ATP5PD/ATP5PF/ATP5PO/UQCC3/ATP5MG/ATP5MC2/NDUFB1/NDUFA12/NDUFB10/NDUFA13/NDUFB4/NDUFAB1/NDUFB7/NDUFB3/NDUFS8/ATP5MF/NDUFS5/ATP5F1E/NDUFA11/ANTKMT/ATP5MK/NME3/ATP5ME/NME2/ATP5F1D/NDUFB1…
GO:0061387	regulation of extent of cell growth	92	-0.455865	-1.55607	0.00168067	0.0296801	0.0222314	1482	tags=23%, list=9%, signal=21%	DCC/SEMA7A/SEMA4D/SEMA5B/SRF/FGF13/PLXNA3/SLIT1/SEMA3B/EPHA7/NRCAM/MACF1/SEMA3F/SEMA6D/DNM2/FSTL4/SEMA6A/ARHGAP4/ADCY10/PTPRS/MEGF8/L1CAM/SEMA3A/NRP1/HDAC6/DIP2B
GO:0061564	axon development	389	-0.385431	-1.55305	0.00155039	0.0296801	0.0222314	2003	tags=21%, list=12%, signal=19%	FLNA/POTEE/LLGL1/TBCE/SZT2/DSCAML1/CDH4/PLXNB1/PLEKHG4B/GLI2/PLXNB2/EPHB2/ADGRB1/LMX1A/KALRN/ROBO3/EPHB1/NTRK1/UNC5B/ADCY1/SCARF1/DCC/CNTNAP1/SEMA7A/SYNGAP1/KIAA1755/SEMA4D/FGFR2/SEMA5B/RELN/SIPA1L1/SRF/RTN4RL1/TRIO/FGF13/PLXNA3/SLIT1/IGF1R/CRTAC1/NCAM1/SEMA3B/EPHA7/PLXNA2/SLIT2/JAK2/NRCAM/CDH11/MACF1/NTNG1/NTRK2/UNC5D/DAB1/CNTN2/SEMA3F/AUTS2/NOTCH1/BMPR1B/SEMA6D/MCF2/NECTIN1/DNM2/KLF7/MTR/NMNAT2…
GO:0050767	regulation of neurogenesis	272	-0.396	-1.55169	0.0015456	0.0296801	0.0222314	1865	tags=20%, list=11%, signal=18%	CDH4/PLXNB1/PLXNB2/SHANK3/EPHB2/CAPRIN2/LRP8/BRINP1/PER2/ABCC8/TENM4/VCAN/DCC/SEMA7A/SS18L1/SYNGAP1/CUX2/SEMA4D/SEMA5B/RELN/TTBK1/SRF/NCAN/FGF13/PLXNA3/SLIT1/CHD7/SORL1/CLCN2/SEMA3B/SKI/EPHA7/MME/PLXNA2/SLIT2/MACF1/MAN2A1/NTRK2/DAB1/SEMA3F/NOTCH1/MTOR/SEMA6D/MCF2/FBXW8/PRTG/FSTL4/SEMA6A/ARHGAP4/ADCY10/NPTN/ROBO2/TRAK1/SPEN/PTPRS/MEGF8/L1CAM/SEMA3A/NRP1/HDAC6/DRD2/GJC2/DIP2B/GLI3/ROBO1
GO:0030516	regulation of axon extension	79	-0.4648	-1.55102	0.00167785	0.0296801	0.0222314	1473	tags=23%, list=9%, signal=21%	SEMA7A/SEMA4D/SEMA5B/SRF/PLXNA3/SLIT1/SEMA3B/NRCAM/MACF1/SEMA3F/SEMA6D/DNM2/SEMA6A/ARHGAP4/ADCY10/PTPRS/MEGF8/L1CAM/SEMA3A/NRP1/HDAC6/DIP2B
GO:0098742	cell-cell adhesion via plasma-membrane adhesion molecules	186	-0.409786	-1.54941	0.00164204	0.0296801	0.0222314	2139	tags=30%, list=12%, signal=27%	PCDHA8/PLXNB3/PCDHGA11/PCDHGC5/PCDHGB4/PCDHGC4/PCDHA2/CELSR3/PCDHGB7/PCDHA3/KIRREL3/PCDHGA12/DSCAML1/FAT4/CDH4/DCHS1/DCHS2/PLXNB2/PCDHB4/PCDHGA8/ROBO3/CADM3/FAT3/PCDH15/PCDHA5/PCDHB13/PCDHGB5/TENM4/SDK2/CELSR2/PCDHA7/SCARF1/CLSTN2/TENM1/PCDHGC3/IGSF21/ADGRL1/PCDHA9/IGSF11/CDH11/NTNG1/SDK1/UNC5D/HMCN1/DAB1/PCDHAC1/CNTN2/NECTIN1/CDH23/MDGA1/CDHR3/PCDHB12/PCDHB3/NPTN/ROBO2/PKD1/PCDHA11/CDH6/DSC3/CDH…
GO:0060560	developmental growth involved in morphogenesis	195	-0.414397	-1.54932	0.00164745	0.0296801	0.0222314	1484	tags=18%, list=9%, signal=17%	UNC13A/DCC/SEMA7A/SEMA4D/FGFR2/SEMA5B/ST8SIA2/SRF/FGF13/PLXNA3/SLIT1/SEMA3B/EPHA7/SLIT2/NRCAM/MACF1/TMEM108/SEMA3F/AUTS2/NOTCH1/SEMA6D/RIMS1/DNM2/FSTL4/SEMA6A/SLC23A2/ARHGAP4/ADCY10/CYFIP2/SLIT3/NLGN3/PTPRS/MEGF8/L1CAM/MAGI2/SEMA3A/NRP1/HDAC6/TNC/DIP2B/BIN3/PRKN
GO:0050768	negative regulation of neurogenesis	107	-0.436738	-1.54438	0.00162602	0.0296801	0.0222314	1760	tags=22%, list=10%, signal=20%	EPHB2/BRINP1/ABCC8/DCC/SEMA7A/SYNGAP1/SEMA4D/SEMA5B/FGF13/PLXNA3/SLIT1/SORL1/SEMA3B/SKI/EPHA7/DAB1/SEMA3F/NOTCH1/SEMA6D/MCF2/PRTG/FSTL4/SEMA6A/ARHGAP4/PTPRS/SEMA3A/NRP1/HDAC6/DIP2B
GO:0010975	regulation of neuron projection development	358	-0.385237	-1.54082	0.00149701	0.0296801	0.0222314	1888	tags=21%, list=11%, signal=19%	FLNA/NFE2L2/DAB2IP/CDH4/PLXNB1/PLXNB2/SHANK3/GAK/EPHB2/CAPRIN2/ROBO3/LRP8/FAT3/NTRK1/DDR2/ALK/SCARF1/PREX1/DCC/SEMA7A/SS18L1/SYNGAP1/CUX2/PTK2B/NTRK3/SEMA4D/FBXO38/SEMA5B/RELN/SIPA1L1/SRCIN1/SRF/RTN4RL1/FGF13/PLXNA3/SLIT1/MINAR1/IGF1R/SEMA3B/EPHA7/ARHGAP33/PLXNA2/SLIT2/NRCAM/MACF1/NTNG1/NTRK2/LZTS1/HECW1/DAB1/CNTN2/SYNE1/SEMA3F/ROR1/ULK4/SEMA6D/MCF2/SPOCK1/FBXW8/FSTL4/EP300/SEMA6A/CFLAR/ARHGAP4/C…
GO:0022618	protein-RNA complex assembly	177	-0.428841	-1.54047	0.00162338	0.0296801	0.0222314	4664	tags=41%, list=27%, signal=30%	EIF5/BOP1/MRTO4/PSIP1/EIF3H/STRAP/HTATSF1/RBMX2/MCTS1/ABT1/COIL/RAMAC/EIF3F/DDX28/HSP90AA1/SRSF5/PUF60/PHF5A/EIF2S2/GEMIN6/MRM2/NOL3/EIF3E/PTGES3/EIF3M/RUVBL1/TSSC4/PIH1D1/TAF9/HSP90AB1/SNRPC/EIF3I/SNRPB/SRSF9/RPS27L/EIF3G/SNRPD1/MRPL20/MRPS7/RRS1/NOP53/SNRPB2/ZNHIT3/SNU13/SNRPG/EIF3K/SNRPE/LSM2/EIF6/LSM4/RPL5/RPSA/SNRPD2/SF3B6/RPL6/SF3B5/RPL23A/RPL38/RPL24/RPS5/RPS14/RPS19/RPL10/RPS28/RPS15/RNU4…
GO:0043087	regulation of GTPase activity	213	-0.402995	-1.52869	0.00166113	0.0296801	0.0222314	2174	tags=25%, list=13%, signal=22%	CHN2/PLXNB3/TBC1D3L/SCRIB/VAV2/SH3BP1/FGD3/AGAP2/CXCL13/DAB2IP/PLXNB1/ARAP1/PLXNB2/SMCR8/RASGEF1B/RALGPS1/NTRK1/SNX13/ARHGEF7/PREX2/RAP1GAP/PREX1/ARHGEF10/RAPGEF4/NTRK3/SEMA4D/TBC1D22B/ASAP3/ARHGAP27/SH3BP4/SIPA1L1/SIPA1L2/BCR/PLXNA3/AGAP1/TBC1D30/ABR/PLXNA2/SGSM2/PROM2/DOCK11/NTRK2/AGRN/CPEB2/FGD4/TSC1/LRCH1/RGP1/PTK2/SIPA1L3/TBC1D9B/RGL1/TBC1D16/RALGAPA2/RAPGEF1/ARHGAP44/VAV3/EPHA5/RGS7/BVES/EP…
GO:0050804	modulation of chemical synaptic transmission	360	-0.381921	-1.52798	0.00157729	0.0296801	0.0222314	2073	tags=21%, list=12%, signal=19%	ADORA2A/GRIN2A/GRIK4/PLCG1/BAIAP3/GRIK3/SORCS2/LRFN2/SLC24A2/SLC6A6/SLC1A3/SHANK3/EPHB2/PDE9A/ADGRB1/SLC6A9/GRID1/SHANK1/GRID2IP/LRP8/EPHB1/NTRK1/SHANK2/KCNQ3/ADCY1/CLSTN2/UNC13A/DCC/CAMK2A/SYNGAP1/SORCS3/CUX2/PTK2B/SNCAIP/PRKCE/RELN/PACSIN2/SIPA1L1/PLCB1/ERC2/SRF/SLC30A1/BCR/TRIO/DLGAP2/APBA1/EPHA7/ABR/MME/GPR158/JAK2/SYBU/IGSF11/CDH11/NTNG1/NTRK2/LZTS1/TMEM108/CELF4/LARGE1/CNTN2/SYNE1/SHISA7/CA…
GO:0120031	plasma membrane bounded cell projection assembly	439	-0.380035	-1.52567	0.00152672	0.0296801	0.0222314	2007	tags=17%, list=12%, signal=16%	KCNQ1/FLNA/VAV2/SH3BP1/FGD3/DNAH5/ARAP1/TTC36/EPHB2/C2CD3/DNAI1/SPATA13/CCDC13/STK36/PCNT/ARHGEF7/CELSR2/DNMBP/CEP120/CNTROB/RAP1GAP/WDR90/TTLL3/ABLIM3/CFAP44/TENM1/KIAA0753/CEP250/CFAP157/SRF/PODXL/RAB11FIP3/SPEF2/FSIP2/TBC1D30/MARK4/FMNL3/SLIT2/CCDC39/DOCK11/PPP1R9B/AGRN/BBS9/HTT/FGD4/AUTS2/NOTCH1/MTOR/LAMA5/BBS2/IFT172/RPGR/FBXW8/IFT80/DNAAF5/OCRL/SYNE2/CCDC40/IFT140/WDR11/EPS8/CFAP161/GBF1/RS…
GO:0099177	regulation of trans-synaptic signaling	361	-0.38059	-1.52265	0.00157729	0.0296801	0.0222314	2073	tags=21%, list=12%, signal=19%	ADORA2A/GRIN2A/GRIK4/PLCG1/BAIAP3/GRIK3/SORCS2/LRFN2/SLC24A2/SLC6A6/SLC1A3/SHANK3/EPHB2/PDE9A/ADGRB1/SLC6A9/GRID1/SHANK1/GRID2IP/LRP8/EPHB1/NTRK1/SHANK2/KCNQ3/ADCY1/CLSTN2/UNC13A/DCC/CAMK2A/SYNGAP1/SORCS3/CUX2/PTK2B/SNCAIP/PRKCE/RELN/PACSIN2/SIPA1L1/PLCB1/ERC2/SRF/SLC30A1/BCR/TRIO/DLGAP2/APBA1/EPHA7/ABR/MME/GPR158/JAK2/SYBU/IGSF11/CDH11/NTNG1/NTRK2/LZTS1/TMEM108/CELF4/LARGE1/CNTN2/SYNE1/SHISA7/CA…
GO:0015711	organic anion transport	253	-0.398149	-1.52067	0.00157978	0.0296801	0.0222314	2084	tags=17%, list=12%, signal=15%	THBS1/ADORA2A/SLC22A12/SLC26A3/PLA2R1/CPT1B/SLC6A6/SLC1A3/SLC38A3/TRPV1/SLC43A1/SLC6A9/SLC22A1/SLC4A5/PER2/ABCC8/LRRC8C/SLC19A1/ANKH/PPARD/SLC16A10/SLC38A6/SLC10A7/SLCO1A2/APBA1/SLC13A3/NTRK2/SLC6A13/ABCC10/SLCO1C1/SLC7A1/SLC23A2/ABCC2/ADCY10/AKT2/SLC4A4/VPS54/SLC2A1/CLTRN/ABCD4/DRD2/SERINC5/SLCO3A1/SLC1A2/SLC4A8/SLC36A1/SLC4A10/STXBP1
GO:0007600	sensory perception	281	-0.388945	-1.51591	0.00157233	0.0296801	0.0222314	2481	tags=23%, list=14%, signal=20%	CDKN2D/RPL38/NMB/NDN/TAS2R14/OR51B5/GPX1/GNAT1/ADORA2A/GRIN2A/POMK/KCNQ4/MYO7A/KCNQ1/COL11A2/KCNA2/ASIC2/ATXN7/SLC1A3/WHRN/TRPV1/OR2L5/TECTA/SHANK1/SCNN1D/CNGA3/NAV2/PCDH15/EPHB1/NTRK1/KCNQ3/EYA1/ATP2B2/COL11A1/WDR1/SEMA5B/CEP250/CRYGS/ANKRD24/CHD7/MME/CLN6/LRIG1/POU6F2/GRK7/BBS9/LARGE1/HMCN1/SLC45A2/BBS2/ROR1/RPGR/CDH23/RIMS1/ASIC1/TAS2R4/CRYBG3/ZFHX2/BFSP2/TBL1X/RRH/GRM8/HPS1/MYO15A/UBR3/CHM/P2…
GO:0048589	developmental growth	462	-0.37091	-1.51585	0.00152207	0.0296801	0.0222314	2020	tags=18%, list=12%, signal=16%	RAI1/KMT2D/ZMIZ1/TBCE/CDH4/LEPR/GLI2/SPTBN2/PLEC/CTDP1/DDR2/TENM4/TGFBR3/CPQ/SMPD3/RAD51B/PPARD/UNC13A/DCC/SEMA7A/SEMA4D/FGFR2/SEMA5B/ST8SIA2/PLCB1/THBS3/SRF/FGF13/PLXNA3/SLIT1/FTO/CHD7/APBA1/PTGFRN/SEMA3B/SKI/EPHA7/SRC/COL27A1/SLIT2/NRCAM/MACF1/AGRN/TMEM108/LARGE1/NCAPG2/ATN1/SEMA3F/AUTS2/NOTCH1/MTOR/BBS2/BMPR1B/SEMA6D/RARB/STK3/RIMS1/DNM2/MEIS1/IFT80/AKAP6/FSTL4/EP300/SEMA6A/SLC23A2/CFLAR/ARHGA…
GO:0007186	G protein-coupled receptor signaling pathway	361	-0.379681	-1.51339	0.0016129	0.0296801	0.0222314	2201	tags=20%, list=13%, signal=18%	OR51B5/RGS5/GNAT1/ADORA2A/ADCYAP1R1/LTB4R/KCNQ1/FLNA/CELSR3/BAIAP3/GRIK3/SORCS2/ARHGEF1/GPR75/ADGRB1/OR2L5/ADCY5/P2RY11/ARHGEF11/ADCY1/C5/PREX2/CELSR2/ITPR1/PREX1/CAMK2A/RAPGEF4/SORCS3/PTK2B/TENM1/ADCY9/GABBR2/PLCB1/PLCH2/DGKD/ADGRL1/GRK5/SORL1/IGF2R/GPR39/INPP5A/SRC/GPR158/JAK2/PDE4B/CAMKMT/PPP1R9B/AGRN/GRK7/PDE3A/HTR2C/CNTN2/MGRN1/GNAO1/ACKR1/TAS2R4/TAFA5/ADCY2/RIC8B/GPR135/ATRNL1/ADGRB3/PLCB4/…
GO:0061448	connective tissue development	172	-0.405771	-1.50963	0.00163132	0.0296801	0.0222314	2060	tags=21%, list=12%, signal=19%	RFLNA/COL11A2/AXIN2/SNX19/ZNF516/LOXL2/SMPD3/PPARD/COL11A1/EBF2/CTSK/MEF2D/THBS3/ADAMTS7/PAXIP1/SRF/AMER1/FTO/SORL1/COL27A1/NFATC2/VPS13B/COL5A1/LARGE1/NOTCH1/BBS2/BMPR1B/PRKG2/SOX6/SULF2/RARB/KLF7/IFT80/CFLAR/CREB3L2/PKD1/TRPS1/CHST11/SH3PXD2B/COL3A1/SOX5/NCOA2/GLI3/ANXA6
GO:0007389	pattern specification process	268	-0.387243	-1.50715	0.0016835	0.0296801	0.0222314	1952	tags=16%, list=11%, signal=15%	AXIN2/DNAH5/DSCAML1/DCHS1/GLI2/DISP1/C2CD3/DNAI1/CRAMP1/CELSR2/EYA1/PCSK5/SYNGAP1/FGFR2/RELN/SRF/HIPK2/SKI/PLXNA2/CCDC39/SEMA3F/NOTCH1/LAMA5/BMPR1B/IFT172/MEIS1/EP300/CCDC40/RTTN/IFT140/ROBO2/PBX1/ANKS6/ATM/NRG3/RFX3/TDRD7/MEGF8/TTC21B/NRP1/ERBB4/DZIP1L/DYNC2H1/SSBP3/PCSK6/GLI3/ROBO1/BCOR/SUFU/RFX8/SHROOM3
GO:0007610	behavior	441	-0.370179	-1.5064	0.00158983	0.0296801	0.0222314	2117	tags=21%, list=12%, signal=19%	GNAT1/THBS1/ADORA2A/GRIN2A/POMK/KCNQ1/BAIAP3/B3GAT1/SLC24A2/KCNA2/PDE8B/TBCE/ATXN1L/KIRREL3/NRXN2/SLC1A3/LEPR/TTC36/SHANK3/TRPV1/SPTBN2/EPHB2/LMX1A/GRID1/SHANK1/NAV2/RPTOR/BRINP1/ADCY5/NTRK1/SPECC1/SHANK2/KCNQ3/ABCC8/ALK/ADCY1/PREX2/ANKH/CLSTN2/PER3/GAA/SYNGAP1/SORCS3/CUX2/PRKCE/EIF4G1/RELN/TTBK1/PLCB1/CIC/SRF/NR4A3/FGF13/HIPK2/CHD7/APBA1/MME/SRC/CLN6/ATP8A1/VPS13A/PPP1R9B/NTRK2/SDK1/PDE8B/LARGE1…
GO:1990778	protein localization to cell periphery	275	-0.387409	-1.50617	0.00160514	0.0296801	0.0222314	2038	tags=16%, list=12%, signal=14%	GRIN2A/SCRIB/FLNA/LRP1/DCHS1/GAK/EPHB2/TTC7B/PRKCE/EIF4G1/FGF13/SORL1/MYO5A/GPR158/OGT/MACF1/PPP1R9B/TTC7A/LARGE1/ABCA2/AFDN/ANK2/PID1/LAMA5/BBS2/GRIP1/PRKG2/IFT80/SORBS1/BCL2L1/MAP7/SPTBN1/EGFR/ANK1/KCNB2/PACS1/AKT2/NUMA1/RAB3C/IQSEC2/MMP14/ERBB4/HYCC1/ARHGAP44/MISP/ATP2C1/PACS2/EPHA3/STXBP1
GO:0006887	exocytosis	226	-0.395729	-1.49774	0.00157978	0.0296801	0.0222314	2044	tags=17%, list=12%, signal=15%	TPCN2/SCRIB/BAIAP3/LLGL1/SMCR8/SNX19/MICAL3/EXOC2/SYTL2/SMPD3/SYT9/UNC13A/RAPGEF4/MICAL1/SRCIN1/ERC2/NR4A3/BCR/UNC13B/TSPAN18/EXOC4/EXOC7/CLASP1/NOTCH1/ARHGAP17/PRKCG/RIMS1/PCLO/LGALS9/ANK1/RAB3C/FER/AP1G1/GRIK5/CLTRN/STXBP2/ARHGAP44/SLC4A8/STEAP2/ITSN1/ARFGEF2/PRKN/EXOC6B/STXBP1
GO:0044782	cilium organization	308	-0.384853	-1.49222	0.0016129	0.0296801	0.0222314	2061	tags=17%, list=12%, signal=15%	DNAH1/KCNQ1/FLNA/DNAH5/TTC36/C2CD3/DNAI1/CCDC13/STK36/PCNT/CELSR2/DNMBP/CEP120/CNTROB/WDR90/TTLL3/ABLIM3/CFAP44/KIAA0753/CEP250/CFAP157/RAB11FIP3/SPEF2/FSIP2/TBC1D30/MARK4/CCDC39/BBS9/HTT/NOTCH1/LAMA5/BBS2/IFT172/RPGR/FBXW8/IFT80/DNAAF5/OCRL/SYNE2/CCDC40/RTTN/IFT140/WDR11/CFAP161/GBF1/RSPH6A/RFX3/CEP350/ALPK1/TTC21B/CCDC57/HDAC6/DZIP1L/CFAP221/PTPN23/DYNC2H1/FAM149B1/TCTN2/CSNK1D/CEP135/TTC17
GO:0003013	circulatory system process	341	-0.374629	-1.49039	0.0015625	0.0296801	0.0222314	2169	tags=20%, list=13%, signal=18%	GPX1/SLC15A2/ADORA2A/KCNG2/KCNIP2/KCNQ1/FLNA/ASIC2/LRP1/SLC6A6/SLC1A3/LEPR/SLC38A3/TRPV1/SLC6A9/PLEC/CACNA1G/STAT1/SLC22A1/SCNN1D/SLC24A3/NAV2/SLC4A5/PER2/HCN4/ABCC8/SLC19A1/FLI1/ATP2B2/PCSK5/GAA/CACNA1C/SGCD/RPS6KA2/KCNMA1/BCR/FGF13/CHD7/KCND3/SRC/SLIT2/ATP8A1/PDE4B/ENPEP/SLC13A3/SLC6A13/ABCA2/PDE3A/POPDC2/NOX4/MTOR/ANK2/BBS2/SLCO1C1/SLC7A1/ERAP1/ABCC2/ADCY10/KCNN2/DOCK4/STK39/RNLS/KEL/SLC4A4/CO…
GO:0060271	cilium assembly	291	-0.383914	-1.4845	0.00157978	0.0296801	0.0222314	2061	tags=17%, list=12%, signal=16%	DNAH1/KCNQ1/FLNA/DNAH5/TTC36/C2CD3/DNAI1/CCDC13/STK36/PCNT/CELSR2/DNMBP/CEP120/CNTROB/WDR90/TTLL3/ABLIM3/CFAP44/KIAA0753/CEP250/CFAP157/RAB11FIP3/SPEF2/FSIP2/TBC1D30/MARK4/CCDC39/BBS9/HTT/NOTCH1/LAMA5/BBS2/IFT172/RPGR/FBXW8/IFT80/DNAAF5/OCRL/SYNE2/CCDC40/IFT140/WDR11/CFAP161/GBF1/RSPH6A/RFX3/CEP350/ALPK1/TTC21B/CCDC57/HDAC6/DZIP1L/CFAP221/PTPN23/DYNC2H1/FAM149B1/TCTN2/CSNK1D/CEP135
GO:0030336	negative regulation of cell migration	192	-0.397764	-1.48173	0.00172117	0.0296801	0.0222314	2119	tags=19%, list=12%, signal=17%	PLXNB3/THBS1/NBL1/NFE2L2/CXCL13/DAB2IP/LRP1/ADGRB1/ADAMTS9/PTPRU/ABCC8/DLG5/C5/PLCB1/SRF/BCR/ABHD2/SLIT2/OGT/CDH11/AFDN/CLASP1/NOTCH1/SEMA6D/LRCH1/ARHGAP4/TAFA5/DACH1/TMEFF2/NRG3/SRGAP3/MAGI2/COL3A1/PTPRK/ADARB1/DRD2/MCC/PTPN23/KRIT1/ROBO1/MAP2K5/FLCN
GO:0032535	regulation of cellular component size	283	-0.381321	-1.48121	0.00151976	0.0296801	0.0222314	1997	tags=19%, list=12%, signal=17%	VAV2/PLEKHG2/SH3BP1/CDH4/PRR16/SHANK3/SPTBN2/KIRREL1/RPTOR/PREX1/DCC/SEMA7A/PTK2B/SEMA4D/PRKCE/TENM1/WDR1/SEMA5B/SLC12A8/KCNMA1/CLCN6/SRF/FGF13/PLXNA3/SLIT1/FHOD3/SEMA3B/ADD2/EPHA7/SLIT2/NRCAM/MACF1/CNTN2/SEMA3F/TSC1/MTOR/AKT3/SEMA6D/DNM2/FSTL4/SEMA6A/ARHGAP4/CRACD/ADCY10/CYFIP2/SPTBN1/EPS8/STK39/KEL/CDHR2/PTPRS/MEGF8/FER/L1CAM/SEMA3A/NRP1/HDAC6/SVIL/VAV3/DIP2B/CARMIL1/MAP3K7/CYRIA/ALS2
GO:0050803	regulation of synapse structure or activity	200	-0.389048	-1.47669	0.00156006	0.0296801	0.0222314	1967	tags=23%, list=11%, signal=20%	LRFN2/ASIC2/DAB2IP/SHANK3/LINGO2/EPHB2/ADGRB1/CAPRIN2/GRID1/LRP8/EPHB1/NTRK1/SHANK2/DLG5/PTPN13/CLSTN2/CNTNAP1/SYNGAP1/CUX2/PTK2B/SEMA4D/EIF4G1/RELN/ST8SIA2/SIPA1L1/SRCIN1/ADGRL1/SLIT1/FARP1/EPHA7/ARHGAP33/GPR158/NRCAM/SYBU/OGT/NTRK2/LZTS1/AGRN/IL1RAPL2/SEMA3F/NECTIN1/MDGA1/CTNNA2/ROBO2/ADGRB3/NLGN3/PTPRS/CDH8/FYN/DNM3/ARHGAP44/DRD2/NRXN1/PTPRO
GO:0030198	extracellular matrix organization	191	-0.397632	-1.47656	0.00164745	0.0296801	0.0222314	2056	tags=21%, list=12%, signal=18%	COL19A1/COL7A1/COL11A2/ADAMTS17/AXIN2/COL12A1/ATXN1L/ST7/LRP1/COL23A1/HSD17B12/ADAMTS9/LAMA1/ADAMTSL1/DDR2/LOXL2/SMPD3/COL11A1/CTSK/COL13A1/ADAMTS7/ANTXR1/CTSV/COL27A1/ADAMTS13/ADAMTS6/COL5A1/LARGE1/HMCN1/COL4A1/CLASP1/NOTCH1/SULF2/LAMC1/OLFML2B/CFLAR/QSOX1/PHLDB1/ADAMTS3/POMT2/COL28A1/SH3PXD2B/MMP14/COL3A1/NTN4/IMPG2
GO:0045229	external encapsulating structure organization	191	-0.397632	-1.47656	0.00164745	0.0296801	0.0222314	2056	tags=21%, list=12%, signal=18%	COL19A1/COL7A1/COL11A2/ADAMTS17/AXIN2/COL12A1/ATXN1L/ST7/LRP1/COL23A1/HSD17B12/ADAMTS9/LAMA1/ADAMTSL1/DDR2/LOXL2/SMPD3/COL11A1/CTSK/COL13A1/ADAMTS7/ANTXR1/CTSV/COL27A1/ADAMTS13/ADAMTS6/COL5A1/LARGE1/HMCN1/COL4A1/CLASP1/NOTCH1/SULF2/LAMC1/OLFML2B/CFLAR/QSOX1/PHLDB1/ADAMTS3/POMT2/COL28A1/SH3PXD2B/MMP14/COL3A1/NTN4/IMPG2
GO:0072659	protein localization to plasma membrane	226	-0.385404	-1.4701	0.00163132	0.0296801	0.0222314	2021	tags=16%, list=12%, signal=14%	SCRIB/FLNA/LRP1/DCHS1/GAK/EPHB2/TTC7B/PRKCE/FGF13/SORL1/MYO5A/GPR158/MACF1/PPP1R9B/TTC7A/LARGE1/AFDN/ANK2/PID1/LAMA5/BBS2/GRIP1/PRKG2/SORBS1/BCL2L1/MAP7/SPTBN1/EGFR/ANK1/KCNB2/PACS1/AKT2/RAB3C/MMP14/HYCC1/ARHGAP44/ATP2C1/PACS2/EPHA3/STXBP1
GO:0007507	heart development	388	-0.362882	-1.4623	0.00163666	0.0296801	0.0222314	2007	tags=18%, list=12%, signal=16%	KCNQ1/SCUBE1/FLNA/AXIN2/ZMIZ1/DNAH5/DCHS1/GLI2/PLEC/CACNA1G/CTDP1/ADAMTS9/C2CD3/DNAI1/HCN4/NDST1/TENM4/TGFBR3/HDAC9/EYA1/FBN1/PCSK5/GAA/CACNA1C/NTRK3/COL11A1/FGFR2/SGCD/RPS6KA2/MEF2D/SRF/CHD7/FHOD3/IGF1R/SMG9/SKI/SLIT2/CDH11/CCDC39/ADAMTS6/COL5A1/LARGE1/SYNE1/POPDC2/NOX4/NOTCH1/TSC1/MTOR/ANK2/SOX6/IFT172/RARB/STK3/MEIS1/AKAP6/EP300/CCDC40/PTK2/IFT140/WDR11/ROBO2/PKD1/EGFR/ANKS6/SLIT3/ATM/MEGF8/SH…
GO:2000146	negative regulation of cell motility	202	-0.390689	-1.46108	0.00172117	0.0296801	0.0222314	2119	tags=18%, list=12%, signal=16%	PLXNB3/THBS1/NBL1/NFE2L2/CXCL13/DAB2IP/LRP1/ADGRB1/ADAMTS9/PTPRU/ABCC8/DLG5/C5/SPOCK3/PLCB1/SRF/BCR/ABHD2/SLIT2/OGT/CDH11/AFDN/CLASP1/NOTCH1/SEMA6D/LRCH1/ARHGAP4/TAFA5/DACH1/TMEFF2/NRG3/SRGAP3/MAGI2/COL3A1/PTPRK/ADARB1/DRD2/MCC/PTPN23/KRIT1/ROBO1/MAP2K5/FLCN
GO:0007265	Ras protein signal transduction	260	-0.378312	-1.4578	0.0015748	0.0296801	0.0222314	1939	tags=16%, list=11%, signal=14%	IQSEC1/ARHGEF1/SH3BP1/DAB2IP/KSR1/EPHB2/RASA3/RASGEF1B/RALGPS1/MCF2L/NTRK1/KIF14/ARHGEF11/RAPGEF4/ELMO1/SYNGAP1/KSR2/BCR/DENND1A/SRC/OGT/MYO9B/ARFGAP1/AUTS2/NOTCH1/ARHGAP17/RAB30/ARHGAP4/EPS8/ARHGEF28/LZTR1/GBF1/ARHGEF12/RGL1/IQSEC2/COL3A1/NRP1/RAPGEF1/HACE1/ARHGAP44/MAPKAP1/ARFGEF2/DOCK5/ROBO1/ALS2/DENND4A/FLCN
GO:0006839	mitochondrial transport	151	-0.405227	-1.45225	0.00171233	0.0296801	0.0222314	4624	tags=37%, list=27%, signal=27%	TIMM17A/ZNF205/MOAP1/TIMM22/HSPD1/UBE2L3/BCS1L/PAM16/HSP90AA1/UCP2/TOMM20/TOMM40/BNIP3/HTRA2/SLC25A4/MTCH1/BCAP31/BLOC1S2/TMEM14A/MTX1/TIMM9/PDCD5/TIMM10/PPIF/VDAC2/TOMM5/HSPA1A/BAD/HAX1/SLC25A6/FIS1/AIP/IER3/TOMM22/BAX/SLC25A5/ATP5IF1/NDUFA13/TSPO/TIMM17B/TIMM13/UBL5/TOMM7/ALKBH7/CHCHD10/TOMM6/TIMM23B/CPT1B/CAMK2A/ABLIM3/HUWE1/TOMM20L/EYA2/USP36/BCL2L1/ADCY10/HPS4/PITRM1/AGK/PRKN
GO:0090066	regulation of anatomical structure size	340	-0.369167	-1.45199	0.00147275	0.0296801	0.0222314	1997	tags=18%, list=12%, signal=16%	VAV2/PLEKHG2/SH3BP1/ASIC2/CDH4/PRR16/SHANK3/SPTBN2/KIRREL1/RPTOR/PER2/PREX1/DCC/SEMA7A/PTK2B/SEMA4D/PRKCE/TENM1/WDR1/SEMA5B/SLC12A8/KCNMA1/CLCN6/SRF/FGF13/PLXNA3/SLIT1/FHOD3/SEMA3B/ADD2/EPHA7/SLIT2/NRCAM/MACF1/CNTN2/SEMA3F/TSC1/MTOR/AKT3/BBS2/SEMA6D/DNM2/FSTL4/SEMA6A/ARHGAP4/CRACD/ADCY10/DOCK4/CYFIP2/SPTBN1/EPS8/STK39/KEL/CDHR2/PTPRS/MEGF8/FER/L1CAM/SEMA3A/NRP1/HDAC6/SVIL/VAV3/DIP2B/CARMIL1/MAP3K…
GO:0098662	inorganic cation transmembrane transport	498	-0.355479	-1.45042	0.00151515	0.0296801	0.0222314	2974	tags=24%, list=17%, signal=21%	ATP6V1G1/NPPA/RANGRF/ATP5MC1/UQCRFS1/SURF1/CD63/BAX/ATP5MC3/SLC25A5/TMSB4X/ATP5PD/UQCRH/ATP5PF/COX7B/ATP5PO/ATP5MG/ATP5MC2/COX5A/ATP6V0B/COX4I1/ATP5MF/ATP5F1E/ANTKMT/NDUFA4/RNASEK/ATP6V1F/COX8A/ATP5ME/UQCR10/ATP5F1D/LRRC26/PLCG2/SLC15A2/KCNA3/KCNA6/KCNG2/TPCN2/GRIN2A/ADCYAP1R1/KCNQ4/KCNIP2/KCNQ1/RHCG/FLNA/PLCG1/SLC9A9/SLC24A2/KCNA2/ASIC2/SLC6A6/SLC9C2/CACNA2D2/SLC1A3/SLC9A7/TRPV1/KCNIP1/RASA3/SLC…
GO:0050807	regulation of synapse organization	195	-0.384263	-1.44863	0.0015748	0.0296801	0.0222314	1967	tags=22%, list=11%, signal=20%	LRFN2/ASIC2/DAB2IP/SHANK3/LINGO2/EPHB2/ADGRB1/CAPRIN2/GRID1/LRP8/EPHB1/NTRK1/SHANK2/DLG5/PTPN13/CLSTN2/CNTNAP1/CUX2/PTK2B/SEMA4D/EIF4G1/RELN/ST8SIA2/SIPA1L1/SRCIN1/ADGRL1/SLIT1/FARP1/EPHA7/ARHGAP33/GPR158/NRCAM/OGT/NTRK2/LZTS1/AGRN/IL1RAPL2/SEMA3F/NECTIN1/MDGA1/CTNNA2/ROBO2/ADGRB3/NLGN3/PTPRS/CDH8/FYN/DNM3/ARHGAP44/DRD2/NRXN1/PTPRO
GO:1901699	cellular response to nitrogen compound	456	-0.356706	-1.44304	0.00158983	0.0296801	0.0222314	2013	tags=16%, list=12%, signal=15%	BRCA1/KCNQ1/FLNA/SLC26A3/NFE2L2/LRP1/SLC1A3/TRPV1/EPHB2/STAT1/SCNN1D/RPTOR/DNAI1/ADCY5/DDR2/GRB10/HCN4/P2RY11/ALK/HDAC9/SMPD3/ITPR1/FBN1/CAMK2A/FOXO1/SP1/RECQL5/PXN/SH3BP4/BRIP1/PLCB1/NR4A3/MAPK13/SORL1/MYO5A/IGF1R/EPG5/SRC/SLIT2/JAK2/OGT/PDE4B/PPP1R9B/NTRK2/AGRN/LARGE1/COL4A1/PDE3A/HTR2C/CPEB2/MTOR/PID1/GNAO1/MTR/ITPR2/AKAP6/EP300/CFLAR/PTK2/SORBS1/BCL2L1/CACNA1A/EGFR/AKT2/FER/GAB1/P2RX3/TAF1/CO…
GO:0031401	positive regulation of protein modification process	495	-0.352104	-1.43715	0.0014771	0.0296801	0.0222314	2016	tags=15%, list=12%, signal=13%	DCUN1D3/BRCA1/HDAC4/AXIN2/AGAP2/DAB2IP/HCFC1/LEPR/SPSB4/TNK2/PPP1R15B/CAPRIN2/INCENP/GFRA1/RPTOR/LRP8/SPDYA/NTRK1/DDR2/KIF14/SEMA7A/PTK2B/NTRK3/SEMA4D/PELI2/TENM1/EIF4G1/RELN/TTBK1/SRCIN1/PAXIP1/AMER1/HIPK2/MYBBP1A/MOB3B/EPHA7/SRC/JAK2/OGT/HUWE1/FZR1/PROM2/NTRK2/NOX4/AUTS2/MTOR/TNIP1/CAMTA1/DYRK1A/TNKS1BP1/PTK2/ADCY10/NPTN/DOK7/PKD1/FANCM/EGFR/POMT2/AKT2/DLG3/SKP2/MAGI2/NRP1/HDAC6/FYN/NEK10/ERBB4…
GO:0071417	cellular response to organonitrogen compound	432	-0.356569	-1.43505	0.0015873	0.0296801	0.0222314	2013	tags=17%, list=12%, signal=15%	SLC22A12/BRCA1/KCNQ1/FLNA/SLC26A3/NFE2L2/LRP1/SLC1A3/TRPV1/EPHB2/STAT1/SCNN1D/RPTOR/DNAI1/ADCY5/DDR2/GRB10/HCN4/P2RY11/ALK/HDAC9/SMPD3/ITPR1/FBN1/CAMK2A/FOXO1/SP1/RECQL5/PXN/SH3BP4/BRIP1/PLCB1/NR4A3/MAPK13/SORL1/MYO5A/IGF1R/SRC/SLIT2/JAK2/OGT/PDE4B/PPP1R9B/NTRK2/AGRN/LARGE1/COL4A1/PDE3A/HTR2C/CPEB2/MTOR/PID1/GNAO1/ITPR2/AKAP6/EP300/CFLAR/PTK2/SORBS1/BCL2L1/CACNA1A/EGFR/AKT2/FER/GAB1/P2RX3/TAF1/CO…
GO:0001501	skeletal system development	306	-0.362937	-1.41825	0.00161031	0.0296801	0.0222314	2060	tags=19%, list=12%, signal=17%	RFLNA/COL19A1/RAI1/COL11A2/AXIN2/DSCAML1/DCHS1/PLXNB1/LEPR/GLI2/SNX19/DDR2/NDST1/LOXL2/SMPD3/TBX15/VCAN/ANKH/EYA1/FBN1/PCSK5/SEMA4D/COL11A1/FGFR2/CTSK/COL13A1/MEF2D/THBS3/TRIM45/ADAMTS7/SRF/NCAN/SLC10A7/AMER1/CHD7/SPEF2/SKI/SRC/COL27A1/CDH11/NFATC2/LARGE1/LAMA5/BBS2/BMPR1B/PRKG2/SOX6/IFT172/SULF2/RARB/IFT80/CREB3L2/IFT140/PBX1/PKD1/TRPS1/CHST11/MEGF8/SH3PXD2B/CCDC154/MMP14/COL3A1/SOX5/NAB1/GLI3/S…
GO:0042391	regulation of membrane potential	297	-0.36023	-1.41689	0.0015625	0.0296801	0.0222314	2073	tags=19%, list=12%, signal=17%	ADORA2A/GRIN2A/KCNIP2/KCNQ1/FLNA/GRIK4/SLC26A3/GRIK3/KCNA2/ASIC2/SHANK3/TRPV1/GRID1/SHANK1/CACNA1G/KCNQ3/HCN4/CNTNAP1/SCN8A/CACNA1C/CUX2/PTK2B/WDR1/RELN/KCNMA1/FGF13/KCNH1/KCND3/UNC13B/SRC/NRCAM/IGSF11/NTRK2/TMEM108/CELF4/CRTC1/SYNE1/POPDC2/MTOR/ANK2/PID1/KCNK10/KCNQ5/RIMS1/ASIC1/AKAP6/BCL2L1/ADCY10/KCNN2/INSYN1/BCO2/KCNH8/NLGN3/AKT2/SLC4A4/P2RX3/FGF12/GRIK5/DRD2/GNA14/GLRB/NRXN1/SLC4A8/BVES/PRKN
GO:0072521	purine-containing compound metabolic process	352	-0.352502	-1.39265	0.00161031	0.0296801	0.0222314	3914	tags=30%, list=23%, signal=24%	ITPA/NDUFV2/ENO1/TTR/TP53I3/DNAJC30/SDHC/NDUFA5/QPRT/NDUFB6/IMPDH2/NDUFB9/GCK/MDH1/ATP5F1A/PMVK/NDUFS2/DNPH1/NDUFB5/ATP5F1B/TECR/MPC2/MLST8/ATP5PB/NME4/HSPA1A/RAN/BAD/ATP6V0C/LDHB/MDH2/NDUFA6/TALDO1/NDUFS3/FIS1/NDUFS7/NPPA/NT5C/NDUFS6/ATP5MC1/APRT/NDUFA2/SLC25A1/PGAM1/NDUFA8/NDUFC1/ATP5MC3/TMSB4X/NDUFA1/ATP5PD/ATP5PF/ATP5PO/UQCC3/ATP5MG/ATP5MC2/NDUFB1/NDUFA12/ATP5IF1/NDUFB10/NDUFA13/NDUFB4/NDUFAB…
GO:0070848	response to growth factor	484	-0.342163	-1.38961	0.0015748	0.0296801	0.0222314	2084	tags=15%, list=12%, signal=14%	THBS1/CCBE1/NBL1/PLCG1/BMPER/ZMIZ1/CXCL13/DAB2IP/ZNF423/TRPV1/GFRA1/LRP8/NTRK1/DDR2/GRB10/KIF16B/NDST1/TGFBR3/SMPD3/FBN1/RAP1GAP/ELAPOR2/NTRK3/FGFR2/PXN/CTSK/PRDM16/ADAMTS7/CREBBP/HIPK2/ZNF8/SORL1/IGF1R/SKI/SRC/SLIT2/OGT/PPP1R9B/NTRK2/IL17RD/TMEM108/PDE3A/NOTCH1/BMPR1B/SOX6/SULF2/FSTL4/PDE8A/EP300/SEMA6A/CFLAR/PTK2/LTBP1/NPTN/CYFIP2/EGFR/CHST11/ADAMTS3/NUMA1/MEGF8/FER/SNX25/GAB1/MAGI2/COL3A1/NRP1…
GO:0051336	regulation of hydrolase activity	483	-0.335243	-1.36066	0.0015456	0.0296801	0.0222314	3607	tags=27%, list=21%, signal=22%	MTCH1/BCAP31/CTSD/NAIP/TAX1BP3/FKBP1B/ARL6IP5/HMGB1/SERPINE3/PIH1D1/PSME1/CALM2/PDCD5/TRIAP1/HSP90AB1/ANP32B/APH1A/TIMP1/NPM1/RPS27L/BOD1/STMN1/HSPA1A/BAD/PERP/FIS1/PHB1/SVBP/UBXN1/SOD1/PARK7/CST3/HSPE1/BAX/GAPDH/ARL2/CSTB/RACK1/LAMTOR5/ATP5IF1/NDUFA13/PSENEN/S100A10/HRAS/PRELID1/CDKN2D/ST20/AGAP6/CHN2/GPX1/DIABLO/PLXNB3/GNAT1/TBC1D3L/THBS1/GRIN2A/SCRIB/VAV2/SH3BP1/FGD3/AGAP2/CXCL13/DAB2IP/LRP1/P…
GO:1901137	carbohydrate derivative biosynthetic process	483	-0.332592	-1.34328	0.00153374	0.0296801	0.0222314	3903	tags=26%, list=23%, signal=21%	NDUFV2/ENO1/ALG3/DNAJC30/SDHC/NDUFA5/NDUFB6/RFK/NANS/IMPDH2/GPAA1/NDUFB9/DTYMK/ATP5F1A/NDUFS2/MGAT4B/B3GALT6/NDUFB5/ATP5F1B/TECR/OSTC/MPC2/NUDT14/PMM1/ATP5PB/NME4/ATP6V0C/NDUFA6/NDUFS3/NDUFS7/DUT/TPI1/NPPA/NDUFS6/TMEM258/ATP5MC1/APRT/NDUFA2/SLC25A1/NDUFA8/GFUS/NDUFC1/ATP5MC3/TMSB4X/NDUFA1/ATP5PD/ATP5PF/ATP5PO/UQCC3/ATP5MG/ATP5MC2/NDUFB1/NDUFA12/NDUFB10/NDUFA13/NDUFB4/NDUFAB1/KRTCAP2/NDUFB7/DAD1/N…
GO:0030155	regulation of cell adhesion	459	-0.32476	-1.31903	0.00154321	0.0296801	0.0222314	2140	tags=16%, list=12%, signal=15%	IGF2/PLXNB3/THBS1/ADORA2A/SCRIB/FLNA/MUC1/ZMIZ1/SOCS5/ITCH/CXCL13/MAD1L1/PLXNB1/GLI2/HSD17B12/PLXNB2/MINK1/EPHB2/AJAP1/LAMA1/PTPRU/ITCH/MMRN1/KIF14/DLG5/ARHGEF7/TBCD/CELSR2/DOCK1/PAG1/PREX1/PTK2B/SEMA4D/PRKCE/EPB41L4B/SRF/PODXL/NR4A3/RIN2/PEAK1/PLXNA3/IRF1/EPHA7/SRC/PLXNA2/JAK2/MACF1/DAB1/AFDN/CD83/CLASP1/NOTCH1/TSC1/MTOR/LAMA5/SPOCK1/LAMC1/SLC7A1/SEMA6A/PTK2/MDGA1/PKD1/LGALS9/ATM/ST6GAL1/LAG3/CO…
GO:0090407	organophosphate biosynthetic process	448	-0.3254	-1.31312	0.00154321	0.0296801	0.0222314	3771	tags=25%, list=22%, signal=20%	NDUFA5/QPRT/NDUFB6/SOCS2/RFK/IMPDH2/GPAA1/NDUFB9/FDPS/DTYMK/ATP5F1A/AK6/PMVK/NDUFS2/NDUFB5/ATP5F1B/TECR/MPC2/ATP5PB/NME4/ATP6V0C/NDUFA6/AGPAT2/NDUFS3/NDUFS7/DUT/TPI1/NPPA/NDUFS6/ATP5MC1/APRT/CKB/NDUFA2/SLC25A1/NDUFA8/NDUFC1/ATP5MC3/TMSB4X/NDUFA1/ATP5PD/ATP5PF/ATP5PO/UQCC3/ATP5MG/ATP5MC2/NDUFB1/NDUFA12/NDUFB10/NDUFA13/NDUFB4/NDUFAB1/NDUFB7/NDUFB3/NDUFS8/ATP5MF/NDUFS5/ATP5F1E/NDUFA11/ANTKMT/ATP5MK/…
GO:0033108	mitochondrial respiratory chain complex assembly	83	-0.526537	-1.73737	0.00344828	0.0404307	0.030284	5489	tags=72%, list=32%, signal=49%	SLC25A33/NDUFAF1/ECSIT/TAFAZZIN/TTC19/COX16/NDUFS4/TMEM126B/TFAM/TMEM186/TMEM223/SDHAF2/NDUFAF4/BCS1L/COX20/DMAC2/COX17/NDUFA5/NDUFB6/NDUFB9/NDUFS2/LYRM2/NDUFB5/TACO1/NDUFAF3/DMAC1/TMEM126A/COA8/COA4/NDUFA6/NDUFS3/NDUFS7/COX14/SCO2/PET117/UQCRFS1/SURF1/NDUFA2/NDUFA8/NDUFC1/NDUFA1/UQCC3/NDUFB1/NDUFA12/NDUFB10/NDUFAF8/NDUFA13/NDUFB4/NDUFAB1/NDUFB7/COA3/NDUFB3/NDUFS8/NDUFS5/NDUFA11/PET100/SDHAF1/NDU…
GO:0048565	digestive tract development	73	-0.485519	-1.62026	0.00339559	0.0404307	0.030284	2007	tags=21%, list=12%, signal=19%	KCNQ1/DCHS1/GLI2/PCSK5/FGFR2/SRC/CCDC39/NOTCH1/IFT172/RARB/CCDC40/PKD1/EGFR/MEGF8/CHD8/COL3A1/GLI3/CPS1
GO:0002703	regulation of leukocyte mediated immunity	103	-0.471011	-1.60765	0.00337838	0.0404307	0.030284	1380	tags=13%, list=8%, signal=12%	FBXO38/PAXIP1/BCR/SUSD4/KLRD1/DNASE1/DENND1B/LGALS9/LAG3/FER/AP1G1/STXBP2/MAP3K7/HPX/MAVS/STXBP1
GO:0046578	regulation of Ras protein signal transduction	129	-0.438858	-1.57538	0.00324675	0.0404307	0.030284	1939	tags=21%, list=11%, signal=19%	IQSEC1/SH3BP1/DAB2IP/EPHB2/RASA3/RALGPS1/MCF2L/NTRK1/KIF14/SYNGAP1/BCR/DENND1A/SRC/OGT/MYO9B/ARFGAP1/AUTS2/NOTCH1/ARHGAP17/EPS8/ARHGEF28/LZTR1/GBF1/IQSEC2/COL3A1/NRP1/ARHGAP44/MAPKAP1/ARFGEF2/ROBO1/ALS2/DENND4A/FLCN
GO:0055123	digestive system development	80	-0.465925	-1.57242	0.00345423	0.0404307	0.030284	2140	tags=21%, list=12%, signal=18%	IGF2/KCNQ1/DCHS1/GLI2/PCSK5/FGFR2/SRC/CCDC39/NOTCH1/IFT172/RARB/CCDC40/PKD1/EGFR/MEGF8/CHD8/COL3A1/GLI3/CPS1
GO:0006865	amino acid transport	100	-0.457328	-1.55583	0.00342466	0.0404307	0.030284	2073	tags=20%, list=12%, signal=17%	ADORA2A/SLC6A6/SLC1A3/SLC38A3/TRPV1/SLC43A1/SLC6A9/PER2/ABCC8/LRRC8C/SLC16A10/SLC38A6/APBA1/NTRK2/SLC6A13/SLC7A1/VPS54/CLTRN/SERINC5/SLC1A2/SLC36A1/STXBP1
GO:0046777	protein autophosphorylation	145	-0.423299	-1.55276	0.00325203	0.0404307	0.030284	1791	tags=21%, list=10%, signal=19%	MINK1/DAPK1/EPHB1/NTRK1/DDR2/ALK/CAMK2A/PTK2B/FGFR2/PEAK1/GRK5/AATK/IGF1R/EPHA7/SRC/JAK2/NTRK2/GRK7/MTOR/STK10/DYRK1A/TNKS1BP1/PTK2/WNK2/EGFR/ATR/STK39/ATM/MAP3K9/FER/TAF1/NEK10/ERBB4/SIK2/LMTK2/SMG1
GO:0016072	rRNA metabolic process	224	-0.411531	-1.54319	0.00326797	0.0404307	0.030284	5138	tags=43%, list=30%, signal=30%	WDR74/RPF2/RIOK3/RRP9/PIN4/EXOSC8/EXOSC5/SLX9/MPHOSPH10/DEDD2/RPF1/RRP36/PWP1/DKC1/RPL7L1/IMP4/BOP1/RPUSD1/MRTO4/METTL18/TSR2/C1D/POLR1G/RPUSD2/ABT1/UTP11/WDR18/NOC4L/EIF4A3/MRPL44/RPP40/METTL25B/PELO/EXOSC6/POP4/BUD23/SBDS/DDX49/MRM2/YBEY/PA2G4/NIFK/EBNA1BP2/PIH1D1/FRG1/NSUN5/GTF3A/NSA2/GTF2H5/FBL/POP5/RRS1/NOP53/ZNHIT3/EXOSC4/METTL5/SNU13/GTF3C6/IMP3/EIF6/FBLL1/POP7/TRIR/NHP2/TSR3/RPL5/RPS6/NOP…
GO:0048675	axon extension	104	-0.442249	-1.53913	0.00335008	0.0404307	0.030284	1473	tags=21%, list=9%, signal=19%	SEMA7A/SEMA4D/SEMA5B/SRF/PLXNA3/SLIT1/SEMA3B/SLIT2/NRCAM/MACF1/SEMA3F/AUTS2/SEMA6D/DNM2/SEMA6A/ARHGAP4/ADCY10/SLIT3/NLGN3/PTPRS/MEGF8/L1CAM/SEMA3A/NRP1/HDAC6/DIP2B
GO:0071826	protein-RNA complex organization	185	-0.42135	-1.52227	0.00322581	0.0404307	0.030284	4664	tags=39%, list=27%, signal=29%	EIF5/BOP1/MRTO4/PSIP1/EIF3H/STRAP/HTATSF1/RBMX2/MCTS1/ABT1/COIL/RAMAC/EIF3F/DDX28/HSP90AA1/SRSF5/PUF60/PHF5A/EIF2S2/GEMIN6/MRM2/NOL3/EIF3E/PTGES3/EIF3M/RUVBL1/TSSC4/PIH1D1/TAF9/HSP90AB1/SNRPC/EIF3I/SNRPB/SRSF9/RPS27L/EIF3G/SNRPD1/MRPL20/MRPS7/RRS1/NOP53/SNRPB2/ZNHIT3/SNU13/SNRPG/EIF3K/SNRPE/LSM2/EIF6/LSM4/RPL5/RPSA/SNRPD2/SF3B6/RPL6/SF3B5/RPL23A/RPL38/RPL24/RPS5/RPS14/RPS19/RPL10/RPS28/RPS15/RNU4…
GO:0007416	synapse assembly	158	-0.408926	-1.5193	0.00324149	0.0404307	0.030284	1962	tags=27%, list=11%, signal=24%	BSN/ASIC2/KIRREL3/NRXN2/PLXNB1/PLXNB2/PCDHB4/SHANK3/LINGO2/SPTBN2/EPHB2/ADGRB1/EPHB1/NTRK1/PCDHB13/SHANK2/DLG5/SDK2/PTPN13/CLSTN2/CUX2/PTK2B/SEMA4D/EIF4G1/ST8SIA2/FGF13/SLIT1/FARP1/ADD2/EPHA7/NRCAM/OGT/NTRK2/LZTS1/SDK1/AGRN/LARGE1/IL1RAPL2/NECTIN1/PCLO/MDGA1/PCDHB3/NPTN/ROBO2/ADGRB3/NLGN3/NRG3/PTPRS/ADGRL3/DNM3/ERBB4/DRD2/NRXN1/ARHGEF9
GO:0008361	regulation of cell size	150	-0.415991	-1.51599	0.00320513	0.0404307	0.030284	1865	tags=23%, list=11%, signal=20%	VAV2/CDH4/PRR16/SHANK3/RPTOR/DCC/SEMA7A/SEMA4D/SEMA5B/SLC12A8/KCNMA1/CLCN6/SRF/FGF13/PLXNA3/SLIT1/SEMA3B/EPHA7/NRCAM/MACF1/SEMA3F/TSC1/MTOR/AKT3/SEMA6D/DNM2/FSTL4/SEMA6A/ARHGAP4/ADCY10/STK39/KEL/PTPRS/MEGF8/L1CAM/SEMA3A/NRP1/HDAC6/VAV3/DIP2B/MAP3K7
GO:0031589	cell-substrate adhesion	239	-0.392822	-1.50182	0.00318979	0.0404307	0.030284	1817	tags=19%, list=10%, signal=17%	HSD17B12/MINK1/TECTA/AJAP1/ADAMTS9/EPHB1/KIF14/ARHGEF7/TBCD/DOCK1/PPARD/PREX1/PTK2B/PRKCE/PXN/COL13A1/THBS3/SRCIN1/SRF/RIN2/PEAK1/BCR/ANTXR1/SRC/JAK2/CDH11/ADAMTS13/MACF1/CLASP1/NOTCH1/TSC1/LAMA5/SPOCK1/LAMC1/PTK2/SORBS1/PKD1/ST6GAL1/TMEM8B/FER/L1CAM/CORO2B/MMP14/COL3A1/NRP1/PTPRK/NTN4/ACER2/BVES/CARMIL1/DOCK5/EPHA3/EDA/PTPRO
GO:0006109	regulation of carbohydrate metabolic process	125	-0.419831	-1.4992	0.00328407	0.0404307	0.030284	2140	tags=19%, list=12%, signal=17%	IGF2/ADCYAP1R1/HDAC4/LEPR/C1QTNF3/RPTOR/SMPD3/FOXO1/PTK2B/PRKCE/RORA/SRC/OGT/MLYCD/MTOR/EP300/SORBS1/ADCY10/AKT2/SLC4A4/TCF7L2/ZBTB20/NCOA2/CBFA2T3/FOXK1/PRKN/GPD1/FLCN
GO:0050770	regulation of axonogenesis	132	-0.413627	-1.4967	0.00328947	0.0404307	0.030284	1865	tags=24%, list=11%, signal=22%	CDH4/PLXNB1/PLXNB2/EPHB2/DCC/SEMA7A/SYNGAP1/SEMA4D/SEMA5B/SIPA1L1/SRF/FGF13/PLXNA3/SLIT1/SEMA3B/EPHA7/PLXNA2/SLIT2/MACF1/NTRK2/DAB1/CNTN2/SEMA3F/SEMA6D/MCF2/FSTL4/SEMA6A/ARHGAP4/ADCY10/ROBO2/TRAK1/KEL/PTPRS/MEGF8/L1CAM/SEMA3A/NRP1/HDAC6/DIP2B/ROBO1
GO:0060828	regulation of canonical Wnt signaling pathway	191	-0.397411	-1.48967	0.00322061	0.0404307	0.030284	1952	tags=16%, list=11%, signal=15%	AXIN2/DAB2IP/CAPRIN2/FAM53B/PTPRU/FOXO1/FGFR2/TLE3/AMER1/SRC/HECW1/ZNRF3/NOTCH1/SULF2/CCDC88C/STK3/PRDM15/CTNND2/WNK2/EGFR/TBL1X/FZD6/TNKS/UBAC2/CHD8/TCF7L2/LYPD6/TTC21B/CDK14/MCC/CSNK1D/GLI3/TMEM170B/PRKN/EDA/PTPRO
GO:0043062	extracellular structure organization	192	-0.396418	-1.47343	0.00329489	0.0404307	0.030284	2056	tags=21%, list=12%, signal=18%	COL19A1/COL7A1/COL11A2/ADAMTS17/AXIN2/COL12A1/ATXN1L/ST7/LRP1/COL23A1/HSD17B12/ADAMTS9/LAMA1/ADAMTSL1/DDR2/LOXL2/SMPD3/COL11A1/CTSK/COL13A1/ADAMTS7/ANTXR1/CTSV/COL27A1/ADAMTS13/ADAMTS6/COL5A1/LARGE1/HMCN1/COL4A1/CLASP1/NOTCH1/SULF2/LAMC1/OLFML2B/CFLAR/QSOX1/PHLDB1/ADAMTS3/POMT2/COL28A1/SH3PXD2B/MMP14/COL3A1/NTN4/IMPG2
GO:0031647	regulation of protein stability	247	-0.386449	-1.4732	0.00331675	0.0404307	0.030284	4548	tags=33%, list=26%, signal=25%	ZSWIM7/TCP1/SWSAP1/HSPD1/DDRGK1/UBE2B/CALR/HSPA8/TADA3/RAD23A/CCT4/GRN/DNAAF2/FLOT1/GIPC1/HSP90AA1/TMEM183A/CCT5/PDRG1/MSX1/PTGES3/CLU/CCT2/CCT7/UBL4A/SOX4/CCT8/RUVBL1/SUMO1/PFDN6/PIH1D1/CCT3/TAF9/HSP90AB1/PDCL3/COA8/NPM1/HSPA1A/BAG1/PPIB/ISOC2/NOP53/SERF1A/PYURF/CD81/PHB1/PFN1/UXT/CAMLG/RNF5/PARK7/GAPDH/MYCNOS/SERF2/STUB1/RPL5/DAD1/DPM3/RPL23/TOMM7/RPS7/FLNA/HCFC1/PER3/CREBBP/USP25/SRC/HTT/TSC1/…
GO:0048588	developmental cell growth	190	-0.395117	-1.46781	0.00324149	0.0404307	0.030284	1484	tags=17%, list=9%, signal=16%	UNC13A/DCC/SEMA7A/SEMA4D/SEMA5B/ST8SIA2/SRF/FGF13/PLXNA3/SLIT1/SEMA3B/EPHA7/SLIT2/NRCAM/MACF1/TMEM108/SEMA3F/AUTS2/SEMA6D/RIMS1/DNM2/MEIS1/AKAP6/FSTL4/SEMA6A/SLC23A2/ARHGAP4/ADCY10/CYFIP2/SLIT3/NLGN3/PTPRS/MEGF8/L1CAM/SEMA3A/NRP1/HDAC6/DIP2B/PRKN
GO:0021537	telencephalon development	210	-0.381914	-1.46729	0.00322581	0.0404307	0.030284	2003	tags=21%, list=12%, signal=19%	FLNA/KCNA2/ZMIZ1/SZT2/KIRREL3/DNAH5/DAB2IP/FAT4/SHANK3/EPHB2/LMX1A/LRP8/KIF14/ALK/CEP120/SEMA7A/RELN/PLCB1/SRF/RTN4RL1/FGF13/PLXNA3/CHD7/IGF1R/SKI/SLIT2/PPP1R9B/NTRK2/TMEM108/LARGE1/DAB1/CNTN2/PHACTR1/TSC1/BBS2/RARB/HERC1/SYNE2/MDGA1/ROBO2/EGFR/IGF2BP1/POMT2/NRG3/PTPRS/SEMA3A/COL3A1/CCDC85C/SLC2A1/ERBB4/DRD2/EPHA5/SLC1A2/GLI3/ROBO1
GO:0051962	positive regulation of nervous system development	207	-0.38567	-1.467	0.00330579	0.0404307	0.030284	1910	tags=21%, list=11%, signal=19%	ASIC2/CDH4/PLXNB1/PLXNB2/SHANK3/LINGO2/EPHB2/ADGRB1/CAPRIN2/LRP8/EPHB1/NTRK1/TENM4/DLG5/VCAN/CLSTN2/SEMA7A/SS18L1/CUX2/SEMA4D/RELN/ST8SIA2/TTBK1/SRF/NCAN/PLXNA3/CLCN2/MME/PLXNA2/SLIT2/MACF1/MAN2A1/NTRK2/AGRN/NOTCH1/MTOR/FBXW8/ADCY10/NPTN/ROBO2/ADGRB3/TRAK1/SPEN/NLGN3/MEGF8/L1CAM/NRP1/HDAC6/DRD2/GJC2/NRXN1/GLI3/ROBO1
GO:0048638	regulation of developmental growth	228	-0.381513	-1.4558	0.00316957	0.0404307	0.030284	1689	tags=17%, list=10%, signal=16%	CTDP1/TGFBR3/PPARD/UNC13A/DCC/SEMA7A/SEMA4D/FGFR2/SEMA5B/PLCB1/SRF/FGF13/PLXNA3/SLIT1/FTO/CHD7/SEMA3B/EPHA7/NRCAM/MACF1/AGRN/SEMA3F/NOTCH1/BBS2/SEMA6D/STK3/RIMS1/DNM2/AKAP6/FSTL4/SEMA6A/SLC23A2/ARHGAP4/ADCY10/WWC3/PTPRS/MEGF8/L1CAM/SEMA3A/NRP1/HDAC6/ERBB4/DRD2/DIP2B/PRKN
GO:0030900	forebrain development	288	-0.370727	-1.45382	0.00325733	0.0404307	0.030284	2003	tags=19%, list=12%, signal=17%	FLNA/KCNA2/ZMIZ1/SZT2/KIRREL3/DNAH5/DAB2IP/FAT4/GLI2/SHANK3/EPHB2/LMX1A/LRP8/NDST1/KIF14/ALK/CEP120/SEMA7A/FGFR2/RELN/PLCB1/SRF/RTN4RL1/FGF13/PLXNA3/SLIT1/CHD7/IGF1R/SKI/SRC/SLIT2/PPP1R9B/NTRK2/TMEM108/LARGE1/DAB1/CNTN2/PHACTR1/NOTCH1/TSC1/BBS2/RARB/HERC1/SYNE2/MDGA1/ROBO2/EGFR/IGF2BP1/POMT2/NRG3/PTPRS/TTC21B/SEMA3A/COL3A1/CCDC85C/SLC2A1/NRP1/FYN/ERBB4/DRD2/DYNC2H1/EPHA5/SLC1A2/GLI3/ROBO1/SLC4A10
GO:0031346	positive regulation of cell projection organization	283	-0.367857	-1.43683	0.00310078	0.0404307	0.030284	2003	tags=20%, list=12%, signal=18%	FLNA/NFE2L2/DAB2IP/CDH4/PLXNB1/ARAP1/PLXNB2/EPHB2/CAPRIN2/ROBO3/LRP8/NTRK1/DDR2/ALK/ARHGEF7/CEP120/SCARF1/SEMA7A/SS18L1/CUX2/PTK2B/NTRK3/SEMA4D/TENM1/FBXO38/RELN/SRF/PLXNA3/IGF1R/MARK4/SRC/PLXNA2/SLIT2/MACF1/PROM2/DOCK11/NTRK2/AGRN/HTT/AUTS2/MTOR/ROR1/GRIP1/FBXW8/EP300/CFLAR/ADCY10/NPTN/ROBO2/CAMK1D/EPS8/TRAK1/MEGF8/PLEKHM1/L1CAM/MAGI2/NRP1/HDAC6/TENM2/FYN/DNM3/RAPGEF1/CEP135/CARMIL1/EPHA3/ROBO1
GO:0052547	regulation of peptidase activity	182	-0.386969	-1.43636	0.0032	0.0404307	0.030284	3810	tags=33%, list=22%, signal=26%	PDCD2/FAM162A/PRR7/NOL3/SOX2/HTRA2/PSMA3/MTCH1/BCAP31/CTSD/NAIP/ARL6IP5/HMGB1/SERPINE3/PIH1D1/PSME1/PDCD5/TRIAP1/ANP32B/APH1A/TIMP1/RPS27L/BAD/PERP/FIS1/SVBP/UBXN1/PARK7/CST3/HSPE1/BAX/GAPDH/CSTB/RACK1/LAMTOR5/NDUFA13/PSENEN/PRELID1/CDKN2D/ST20/GPX1/DIABLO/THBS1/GRIN2A/LRP1/EGLN3/DAPK1/MAPK12/SPOCK3/CTSK/TTBK1/NLRP1/SORL1/CTSV/EPHA7/SRC/JAK2/UACA/SPOCK1/ST18/CYFIP2/LGALS9/FYN/ACER2/ROBO1/SENP1/MA…
GO:0003002	regionalization	236	-0.367116	-1.41515	0.00323625	0.0404307	0.030284	1952	tags=15%, list=11%, signal=14%	AXIN2/DNAH5/DSCAML1/GLI2/DISP1/C2CD3/DNAI1/CELSR2/PCSK5/FGFR2/RELN/SRF/HIPK2/SKI/PLXNA2/CCDC39/SEMA3F/NOTCH1/LAMA5/BMPR1B/IFT172/EP300/CCDC40/RTTN/IFT140/ROBO2/PBX1/ANKS6/ATM/RFX3/TDRD7/MEGF8/TTC21B/NRP1/DZIP1L/DYNC2H1/SSBP3/PCSK6/GLI3/ROBO1/SUFU/RFX8
GO:0048729	tissue morphogenesis	379	-0.351083	-1.4016	0.00335008	0.0404307	0.030284	2021	tags=15%, list=12%, signal=14%	SCRIB/FLNA/CELSR3/SH3BP1/DCHS1/GLI2/PLXNB2/STAT1/AJAP1/AHDC1/LAMA1/C2CD3/TGFBR3/DLG5/CELSR2/EYA1/COL11A1/FGFR2/WDR1/CRYGS/PRICKLE2/SRF/PODXL/CHD7/SKI/EPHA7/SRC/SLIT2/CCDC39/EYA2/COL5A1/COL4A1/ZNRF3/EXOC4/CLASP1/NOTCH1/TSC1/MTOR/LAMA5/IFT172/STK3/HS3ST3B1/CCDC40/ROBO2/PBX1/PKD1/EGFR/TMEFF2/FZD6/DLG3/MEGF8/MAGI2/MMP14/COL3A1/TSC2/NRP1/NTN4/TNC/ERBB4/ADARB1/GLI3/ROBO1/SUFU/POFUT2
GO:0051345	positive regulation of hydrolase activity	310	-0.358669	-1.39764	0.00326264	0.0404307	0.030284	2125	tags=19%, list=12%, signal=17%	DIABLO/TBC1D3L/GRIN2A/SCRIB/SH3BP1/AGAP2/CXCL13/PLXNB1/ARAP1/EGLN3/PPP1R15B/SMCR8/RASGEF1B/DAPK1/RALGPS1/NTRK1/SNX13/ARHGEF7/PREX2/MAPK12/RAP1GAP/PREX1/ARHGEF10/RAPGEF4/NTRK3/SEMA4D/FGFR2/TBC1D22B/CTSK/TTBK1/ASAP3/ARHGAP27/SIPA1L1/SIPA1L2/BCR/NLRP1/CTSV/AGAP1/TBC1D30/ABR/JAK2/SGSM2/DOCK11/AGRN/UACA/TSC1/MTOR/ST18/RGP1/SIPA1L3/CYFIP2/EGFR/LGALS9/TBC1D9B/RGL1/MAGI2/TBC1D16/RALGAPA2/FYN/RAPGEF1/ACER…
GO:0019693	ribose phosphate metabolic process	289	-0.357485	-1.39552	0.00325733	0.0404307	0.030284	3956	tags=31%, list=23%, signal=25%	PDE8B/ITPA/NDUFV2/ENO1/DNAJC30/SDHC/NDUFA5/NDUFB6/RFK/IMPDH2/NDUFB9/ATP5F1A/PMVK/NDUFS2/NDUFB5/ATP5F1B/TECR/MPC2/NUDT14/ATP5PB/NME4/HSPA1A/RAN/BAD/ATP6V0C/NDUFA6/NDUFS3/FIS1/NDUFS7/NPPA/NT5C/NDUFS6/ATP5MC1/APRT/NDUFA2/SLC25A1/NDUFA8/NDUFC1/ATP5MC3/TMSB4X/NDUFA1/ATP5PD/ATP5PF/ATP5PO/UQCC3/ATP5MG/ATP5MC2/NDUFB1/NDUFA12/ATP5IF1/NDUFB10/NDUFA13/NDUFB4/NDUFAB1/TSPO/NDUFB7/NDUFB3/NDUFS8/ATP5MF/NDUFS5/A…
GO:0009100	glycoprotein metabolic process	270	-0.360483	-1.39538	0.00304414	0.0404307	0.030284	2043	tags=16%, list=12%, signal=15%	HS3ST4/POMK/B3GAT1/ALG11/IDUA/HS6ST2/MAN1C1/CHST15/MGAT5B/NDST1/GALNT18/GAL3ST4/MAN2A2/COL11A1/ST3GAL1/GALNT8/ST8SIA2/UGGT1/PLCB1/ADAMTS7/DPY19L2P2/GALNT2/EDEM1/GFPT2/OGT/ADAMTS13/MAN2A1/GALNT14/UGGT2/LARGE1/ABCA2/BMPR1B/SULF2/HS3ST3B1/TNIP1/DSE/CHST8/HS3ST5/CHST11/TRAK1/POMT2/ST6GAL1/TCF7L2/GALNT13/PXYLP1/ACER2/PCSK6/OGA/POFUT2/ST6GALNAC3/ENGASE
GO:0001934	positive regulation of protein phosphorylation	341	-0.351086	-1.39215	0.00308166	0.0404307	0.030284	1952	tags=15%, list=11%, signal=14%	AXIN2/AGAP2/DAB2IP/LEPR/TNK2/CAPRIN2/INCENP/GFRA1/RPTOR/LRP8/SPDYA/NTRK1/DDR2/KIF14/SEMA7A/PTK2B/NTRK3/SEMA4D/PELI2/TENM1/EIF4G1/RELN/TTBK1/SRCIN1/HIPK2/MOB3B/EPHA7/SRC/JAK2/PROM2/NTRK2/NOX4/MTOR/TNKS1BP1/PTK2/ADCY10/NPTN/DOK7/PKD1/EGFR/AKT2/DLG3/NRP1/HDAC6/FYN/NEK10/ERBB4/SLCO3A1/CSNK1D/MAP3K4/MAPKAP1/MAP3K7/ROBO1/ALS2/MAP2K5/HPX/MAVS/FLCN
GO:0016358	dendrite development	202	-0.365781	-1.38816	0.00310559	0.0404307	0.030284	1939	tags=21%, list=11%, signal=19%	IQSEC1/DAB2IP/MINK1/SHANK3/EPHB2/CAPRIN2/SHANK1/LRP8/FAT3/EPHB1/DLG5/ALK/PREX2/CELSR2/SCARF1/PREX1/DCC/CAMK2A/SS18L1/SYNGAP1/CUX2/SEMA4D/RELN/SIPA1L1/SRCIN1/FARP1/ARHGAP33/PPP1R9B/LZTS1/SDK1/HECW1/DAB1/SYNE1/PHACTR1/MCF2/FBXW8/KLF7/FSTL4/CTNNA2/CTNND2/CAMK1D/ADGRB3/TRAK1/IGF2BP1/PTPRS/HECW2/SEMA3A/NRP1/HDAC6/FYN/DNM3/ARHGAP44
GO:0071363	cellular response to growth factor stimulus	462	-0.341625	-1.38677	0.00312012	0.0404307	0.030284	2084	tags=16%, list=12%, signal=14%	THBS1/CCBE1/NBL1/PLCG1/BMPER/ZMIZ1/CXCL13/DAB2IP/ZNF423/TRPV1/GFRA1/LRP8/NTRK1/DDR2/GRB10/KIF16B/NDST1/TGFBR3/SMPD3/FBN1/RAP1GAP/ELAPOR2/NTRK3/FGFR2/PXN/CTSK/PRDM16/ADAMTS7/CREBBP/HIPK2/ZNF8/SORL1/IGF1R/SKI/SRC/SLIT2/OGT/PPP1R9B/NTRK2/IL17RD/TMEM108/PDE3A/NOTCH1/BMPR1B/SOX6/SULF2/FSTL4/PDE8A/EP300/SEMA6A/CFLAR/PTK2/LTBP1/NPTN/CYFIP2/EGFR/CHST11/ADAMTS3/NUMA1/MEGF8/SNX25/GAB1/MAGI2/COL3A1/NRP1/PTP…
GO:0006163	purine nucleotide metabolic process	334	-0.351127	-1.38255	0.00320513	0.0404307	0.030284	3914	tags=30%, list=23%, signal=24%	ITPA/NDUFV2/ENO1/TP53I3/DNAJC30/SDHC/NDUFA5/QPRT/NDUFB6/IMPDH2/NDUFB9/GCK/MDH1/ATP5F1A/PMVK/NDUFS2/DNPH1/NDUFB5/ATP5F1B/TECR/MPC2/MLST8/ATP5PB/NME4/HSPA1A/RAN/BAD/ATP6V0C/LDHB/MDH2/NDUFA6/TALDO1/NDUFS3/FIS1/NDUFS7/NPPA/NT5C/NDUFS6/ATP5MC1/APRT/NDUFA2/SLC25A1/PGAM1/NDUFA8/NDUFC1/ATP5MC3/TMSB4X/NDUFA1/ATP5PD/ATP5PF/ATP5PO/UQCC3/ATP5MG/ATP5MC2/NDUFB1/NDUFA12/ATP5IF1/NDUFB10/NDUFA13/NDUFB4/NDUFAB1/TS…
GO:0006979	response to oxidative stress	271	-0.357866	-1.37622	0.00329489	0.0404307	0.030284	3689	tags=25%, list=21%, signal=20%	BNIP3/HTRA2/RHOB/KEAP1/EPX/TXN2/NDUFS2/FKBP1B/ARL6IP5/SELENOS/APOE/SELENOK/HYAL2/PRDX3/COA8/PPIF/HSPA1A/NDUFA6/SRXN1/MAP1LC3A/PSMB5/PRDX4/PPIA/ZNF580/SOD1/PARK7/PRDX1/GAS5/TXN/RACK1/NDUFA12/CHCHD2/NDUFB4/PRDX2/NDUFS8/GPX4/ATOX1/PRDX5/BANF1/SOD2/GPX1/ADCYAP1R1/NFE2L2/PLA2R1/PPP1R15B/STAT1/DAPK1/DDR2/MSRB3/SMPD3/FOXO1/PTK2B/SP1/PXN/MAPK13/SRC/JAK2/ERMP1/ERCC6L2/CPEB2/SLC23A2/EGFR/ATM/FER/MMP14/PTPR…
GO:0055086	nucleobase-containing small molecule metabolic process	436	-0.340295	-1.3692	0.00312989	0.0404307	0.030284	3914	tags=28%, list=23%, signal=22%	ITPA/NDUFV2/ENO1/TTR/TP53I3/DNAJC30/SDHC/NDUFA5/QPRT/NDUFB6/RFK/NANS/IMPDH2/NDUFB9/GCK/DTYMK/MDH1/ATP5F1A/AK6/PMVK/NDUFS2/DNPH1/NDUFB5/ATP5F1B/TECR/MPC2/NUDT14/PMM1/ERH/MLST8/ATP5PB/NME4/HSPA1A/RAN/BAD/ATP6V0C/LDHB/MDH2/NDUFA6/TALDO1/NDUFS3/FIS1/NDUFS7/DCTPP1/DUT/NTHL1/NPPA/NT5C/NDUFS6/ATP5MC1/APRT/NDUFA2/SLC25A1/PGAM1/PARK7/NDUFA8/GFUS/NDUFC1/ATP5MC3/TMSB4X/NDUFA1/ATP5PD/ATP5PF/ATP5PO/UQCC3/ATP5…
GO:0009117	nucleotide metabolic process	381	-0.341532	-1.36005	0.00316957	0.0404307	0.030284	3914	tags=29%, list=23%, signal=23%	ITPA/NDUFV2/ENO1/TP53I3/DNAJC30/SDHC/NDUFA5/QPRT/NDUFB6/RFK/IMPDH2/NDUFB9/GCK/DTYMK/MDH1/ATP5F1A/AK6/PMVK/NDUFS2/DNPH1/NDUFB5/ATP5F1B/TECR/MPC2/MLST8/ATP5PB/NME4/HSPA1A/RAN/BAD/ATP6V0C/LDHB/MDH2/NDUFA6/TALDO1/NDUFS3/FIS1/NDUFS7/DCTPP1/DUT/NTHL1/NPPA/NT5C/NDUFS6/ATP5MC1/APRT/NDUFA2/SLC25A1/PGAM1/PARK7/NDUFA8/NDUFC1/ATP5MC3/TMSB4X/NDUFA1/ATP5PD/ATP5PF/ATP5PO/UQCC3/ATP5MG/ATP5MC2/NDUFB1/NDUFA12/ATP5…
GO:0042327	positive regulation of phosphorylation	375	-0.339704	-1.35836	0.0030722	0.0404307	0.030284	1952	tags=15%, list=11%, signal=13%	AXIN2/AGAP2/DAB2IP/LEPR/TNK2/CAPRIN2/INCENP/GFRA1/RPTOR/LRP8/SPDYA/NTRK1/DDR2/KIF14/ALK/SEMA7A/PTK2B/NTRK3/SEMA4D/PELI2/FGFR2/TENM1/EIF4G1/RELN/TTBK1/SRCIN1/HIPK2/IGF1R/MOB3B/EPHA7/SRC/JAK2/PROM2/NTRK2/NOX4/MTOR/ROR1/TNKS1BP1/PTK2/ADCY10/NPTN/DOK7/PKD1/EGFR/AKT2/DLG3/NRP1/HDAC6/FYN/NEK10/ERBB4/SLCO3A1/CSNK1D/MAP3K4/MAPKAP1/MAP3K7/ROBO1/ALS2/MAP2K5/HPX/MAVS/FLCN
GO:0006753	nucleoside phosphate metabolic process	386	-0.340815	-1.35742	0.00316456	0.0404307	0.030284	3914	tags=29%, list=23%, signal=23%	ITPA/NDUFV2/ENO1/TP53I3/DNAJC30/SDHC/NDUFA5/QPRT/NDUFB6/RFK/IMPDH2/NDUFB9/GCK/DTYMK/MDH1/ATP5F1A/AK6/PMVK/NDUFS2/DNPH1/NDUFB5/ATP5F1B/TECR/MPC2/NUDT14/MLST8/ATP5PB/NME4/HSPA1A/RAN/BAD/ATP6V0C/LDHB/MDH2/NDUFA6/TALDO1/NDUFS3/FIS1/NDUFS7/DCTPP1/DUT/NTHL1/NPPA/NT5C/NDUFS6/ATP5MC1/APRT/NDUFA2/SLC25A1/PGAM1/PARK7/NDUFA8/NDUFC1/ATP5MC3/TMSB4X/NDUFA1/ATP5PD/ATP5PF/ATP5PO/UQCC3/ATP5MG/ATP5MC2/NDUFB1/NDUFA…
GO:0010562	positive regulation of phosphorus metabolic process	413	-0.332642	-1.33531	0.00304878	0.0404307	0.030284	1952	tags=14%, list=11%, signal=13%	AXIN2/AGAP2/DAB2IP/LEPR/TNK2/PPP1R15B/CAPRIN2/INCENP/GFRA1/RPTOR/LRP8/SPDYA/NTRK1/DDR2/KIF14/ALK/SEMA7A/PTK2B/NTRK3/SEMA4D/PELI2/FGFR2/TENM1/EIF4G1/RELN/TTBK1/SRCIN1/HIPK2/IGF1R/MOB3B/EPHA7/SRC/JAK2/PROM2/NTRK2/HTR2C/NOX4/MTOR/PID1/ROR1/CAMTA1/TNKS1BP1/PTK2/ADCY10/NPTN/DOK7/PKD1/EGFR/AKT2/DLG3/MAGI2/NRP1/HDAC6/FYN/NEK10/ERBB4/SLCO3A1/CSNK1D/MAP3K4/MAPKAP1/MAP3K7/ROBO1/ALS2/MAP2K5/HPX/MAVS/FLCN
GO:0045937	positive regulation of phosphate metabolic process	413	-0.332642	-1.33531	0.00304878	0.0404307	0.030284	1952	tags=14%, list=11%, signal=13%	AXIN2/AGAP2/DAB2IP/LEPR/TNK2/PPP1R15B/CAPRIN2/INCENP/GFRA1/RPTOR/LRP8/SPDYA/NTRK1/DDR2/KIF14/ALK/SEMA7A/PTK2B/NTRK3/SEMA4D/PELI2/FGFR2/TENM1/EIF4G1/RELN/TTBK1/SRCIN1/HIPK2/IGF1R/MOB3B/EPHA7/SRC/JAK2/PROM2/NTRK2/HTR2C/NOX4/MTOR/PID1/ROR1/CAMTA1/TNKS1BP1/PTK2/ADCY10/NPTN/DOK7/PKD1/EGFR/AKT2/DLG3/MAGI2/NRP1/HDAC6/FYN/NEK10/ERBB4/SLCO3A1/CSNK1D/MAP3K4/MAPKAP1/MAP3K7/ROBO1/ALS2/MAP2K5/HPX/MAVS/FLCN
GO:0048871	multicellular organismal-level homeostasis	499	-0.329624	-1.33009	0.00304414	0.0404307	0.030284	3199	tags=20%, list=18%, signal=17%	HSPA1A/HSPB1/CORO1A/SLC39A3/TUBA1A/UBB/CIB2/MFAP2/ID1/PRMT1/IRX3/ETV2/CAMLG/ACTG1/SOD1/XKR8/PRDX1/GADD45G/BAX/RAC3/SLC25A5/CLDN5/ZNHIT1/ATP5IF1/RPS6/PRDX2/FABP5/RPS17/NDN/RPS14/MIF/RPS19/HCRT/PCSK1N/SOD2/GPX1/OMA1/KCNQ1/POTEE/ZNF423/LEPR/WHRN/TRPV1/STAT1/MYO5B/ZNF516/PCDH15/GRB10/PER2/ABCC8/TGFBR3/ALK/ANKH/PPARD/FOXO1/PTK2B/ALMS1/EBF2/EIF4G1/CTSK/PRDM16/TLE3/SRF/AKAP11/NR4A3/KSR2/BCR/HIPK2/FTO/SO…
GO:0055082	intracellular chemical homeostasis	450	-0.324404	-1.3159	0.00308642	0.0404307	0.030284	3488	tags=24%, list=20%, signal=19%	CCDC115/XBP1/FKBP1B/ATP5F1B/BOLA3/PIH1D1/APOE/CALM2/MPC2/GPR27/SELENOK/BAD/ATP6V0C/CORO1A/FIS1/SNAPIN/MT2A/ATP6V1G1/JAGN1/SCO2/BOLA2B/SOD1/PIM3/BAX/GLRX5/RACK1/TMEM203/ATP6V0B/ANKRD9/ATOX1/FTL/RNASEK/TNNI3/ATP6V1F/MT1F/PLCG2/MT1X/BOLA2/SOD2/GPX1/TPCN2/KCNQ1/RHCG/FLNA/PLCG1/TSPOAP1/SLC26A3/BAIAP3/SLC9A9/SLC24A2/PDE8B/PTPRN2/SLC9C2/SLC1A3/SLC9A7/SLC38A3/TRPV1/RASA3/SCNN1D/GRID2IP/SLC24A3/C1QTNF3/AD…
GO:0051046	regulation of secretion	361	-0.329871	-1.31404	0.00318471	0.0404307	0.030284	2073	tags=15%, list=12%, signal=14%	ADORA2A/TPCN2/KCNQ1/BAIAP3/KCNA2/LLGL1/PDE8B/PLA2R1/MYO18A/PTPRN2/SMCR8/C1QTNF3/ADCY5/PER2/ABCC8/SMPD3/SYT9/ITPR1/CAMK2A/RAPGEF4/FOXO1/MICAL1/SNCAIP/PRKCE/SERGEF/PLCB1/FAM3D/RAB11FIP3/SLC30A1/BCR/CHD7/UNC13B/MYRIP/GPR158/JAK2/SYBU/PDE8B/FRMD4A/HTR2C/CLASP1/NOTCH1/PRKCG/RIMS1/ASIC1/KLF7/PCLO/LGALS9/STK39/RFX3/TCF7L2/RAB3C/FER/AP1G1/STXBP2/DRD2/NEO1/PTPN23/PDE8B/EPHA5/EIPR1/SLC4A8/PRKN/POFUT2/STXBP1
GO:0030162	regulation of proteolysis	406	-0.323053	-1.3	0.00300752	0.0404307	0.030284	3890	tags=29%, list=22%, signal=23%	ENO1/PSMC3/SVIP/PDCD2/FAM162A/PRR7/NOL3/SOX2/ZFAND2A/CLU/PITHD1/HTRA2/PSMC4/PSMA3/KEAP1/MTCH1/BCAP31/CTSD/NAIP/CDK5/SUMO1/F8A3/ARL6IP5/TGFB1I1/HMGB1/ITCH/SERPINE3/PIH1D1/APOE/PSME1/PDCD5/TAF9/TRIAP1/HSP90AB1/ANP32B/APH1A/PSMC5/PDCL3/TIMP1/RPS27L/HSPA1A/BAD/PERP/FIS1/NOP53/UBB/SVBP/UBXN1/CAMLG/MAGEF1/PARK7/CST3/HSPE1/BAX/GAPDH/SUMO2/STUB1/CSTB/RACK1/LAMTOR5/GABARAP/ATP5IF1/RPL5/NDUFA13/PSENEN/S100…
GO:1902600	proton transmembrane transport	99	-0.455637	-1.54759	0.0034965	0.0406527	0.0304503	3997	tags=47%, list=23%, signal=36%	UCP2/ATP6V1G2/ATP6V0E1/UQCRC1/COX17/SLC25A4/ATP5F1A/ATP5F1B/COA8/PPIF/ATP5PB/ATP6V0C/NDUFS7/ATP6V1G1/ATP5MC1/UQCRFS1/SURF1/ATP5MC3/SLC25A5/TMSB4X/ATP5PD/UQCRH/ATP5PF/COX7B/ATP5PO/ATP5MG/ATP5MC2/COX5A/ATP6V0B/COX4I1/ATP5MF/ATP5F1E/ANTKMT/NDUFA4/RNASEK/ATP6V1F/COX8A/ATP5ME/UQCR10/ATP5F1D/SLC15A2/SLC9A9/SLC9C2/SLC9A7/SLC9A5/TMCO3/SLC9A8/SLC36A1/SLC4A10
GO:0021510	spinal cord development	67	-0.476576	-1.55866	0.00353982	0.0408838	0.0306234	1825	tags=21%, list=11%, signal=19%	GLI2/LRP8/DCC/RELN/SLIT1/DAB1/NOTCH1/SOX6/IFT172/MDGA1/PKD1/PTPRS/ADARB1/DYNC2H1/GLI3/SUFU/RFX8
GO:0140053	mitochondrial gene expression	147	-0.404806	-1.45463	0.00358423	0.0411243	0.0308035	5090	tags=50%, list=29%, signal=36%	TRUB2/MTRES1/MPV17L2/MRPS31/MRPS16/TFAM/MRPL16/MRPS30/MRPS18A/MRPL24/MRPL35/MTIF3/TEFM/MTRF1L/FASTK/RPUSD3/MRPL17/SHMT2/TSFM/MRPL44/MRPL50/MRPL45/MRPS11/MRPS6/MRPS10/MRPL18/MALSU1/MRPL9/MRPL10/MRPL13/MRPL38/MRPS23/MRPL49/MRPL32/NGRN/MRPS15/MRPL14/MRPS18B/MRPL47/MRPS33/TRMT10C/TACO1/MRPS18C/MRPL11/MRPL58/MRPL43/TUFM/MRPL2/MRPL20/MRPS7/MRPL57/MRPL23/HSD17B10/MRPL46/MRPL55/THAP11/MRPL40/MRPL54/MRPS2…
