# Supplementary material for: Comparing the impact of sample multiplexing approaches for single-cell RNA-sequencing on downstream analysis using cerebellar organoids
Source: iScience. 2026 Jan 22;29(2):114780. doi: 10.1016/j.isci.2026.114780 (PMC12930056; doi:10.1016/j.isci.2026.114780)
Supplement: Table S7. Detailed statistical results related to Figures 1, 3, S3, and S5 [file mmc8.xlsx]

## Sheet: Sheet1
Figure 1B
.id	Effect	Df	Sum.Sq	Mean.Sq	F.value	Pr..F.	p_adj	p_adj_asterisk
nFeature_RNA	Day	1	1.3425e+09	1.3425e+09	524.815	1.79946e-115	3.59891e-115	***
nCount_RNA	Day	1	4.07895e+10	4.07895e+10	239.354	7.5411e-54	9.04932e-54	***
percent.mt	Day	1	1799.65	1799.65	952.346	6.63049e-207	1.98915e-206	***
percent.rb	Day	1	1666.07	1666.07	29.3346	6.12153e-08	6.12153e-08	***
percent.prot_coding	Day	1	37175.2	37175.2	5838.45	0	0	***
percent.TFs	Day	1	377.699	377.699	300.702	3.87394e-67	5.81091e-67	***
nFeature_RNA	Library	1	1.28586e+07	1.28586e+07	5.02674	0.0249638	0.0249638	*
nCount_RNA	Library	1	1.40465e+09	1.40465e+09	8.24252	0.00409397	0.00614096	**
percent.mt	Library	1	294.644	294.644	155.92	1.01304e-35	6.07825e-35	***
percent.rb	Library	1	818.546	818.546	14.4122	0.000147041	0.000294083	***
percent.prot_coding	Library	1	33.0554	33.0554	5.19142	0.0227034	0.0249638	*
percent.TFs	Library	1	36.3154	36.3154	28.9123	7.61168e-08	2.2835e-07	***
nFeature_RNA	Technology	1	1.62002e+08	1.62002e+08	63.3305	1.7893e-15	1.7893e-15	***
nCount_RNA	Technology	1	2.12963e+10	2.12963e+10	124.967	5.6609e-29	6.79308e-29	***
percent.mt	Technology	1	14211.2	14211.2	7520.34	0	0	***
percent.rb	Technology	1	2.97922e+06	2.97922e+06	52455.4	0	0	***
percent.prot_coding	Technology	1	194398	194398	30530.7	0	0	***
percent.TFs	Technology	1	88796.5	88796.5	70694.7	0	0	***
Figure 1D
.id	statistic	p.value	parameter	conf.int.lower	conf.int.upper	mean.diff	p_adj	p_adj_asterisk
mean_transcript_length	-44.8167	0	5696.63	-1475.3	-1351.64	1413.47	0	***
mean_gene_GC_content	33.7156	3.68911e-222	4455.68	6.14742	6.90648	-6.52695	3.68911e-222	***
Figure S3E
.id	Effect	Df	Sum.Sq	Mean.Sq	F.value	Pr..F.	p_adj	p_adj_asterisk
nFeature_RNA	Day	1	1.7403e+07	1.7403e+07	4.95982	0.0259474	0.0259474	*
nCount_RNA	Day	1	2.05011e+09	2.05011e+09	9.11579	0.00253542	0.00295799	**
percent.mt	Day	1	15380.1	15380.1	373.964	5.22344e-83	1.2188e-82	***
percent.rb	Day	1	10903.1	10903.1	158.631	2.56396e-36	3.58955e-36	***
percent.prot_coding	Day	1	38166	38166	4638.28	0	0	***
percent.TFs	Day	1	1220.95	1220.95	599.58	1.27419e-131	4.45966e-131	***
log10GenesPerUMI	Day	1	0.251648	0.251648	343.181	2.35742e-76	4.12549e-76	***
nFeature_RNA	Library	1	4069.03	4069.03	0.00115966	0.972834	0.972834	n.s.
nCount_RNA	Library	1	3.97813e+08	3.97813e+08	1.76887	0.183528	0.256939	n.s.
percent.mt	Library	1	227.755	227.755	5.53781	0.0186138	0.0325741	*
percent.rb	Library	1	535.37	535.37	7.78918	0.00525802	0.0122687	*
percent.prot_coding	Library	1	5.77098	5.77098	0.701342	0.402337	0.469394	n.s.
percent.TFs	Library	1	39.7568	39.7568	19.5237	9.9572e-06	6.97004e-05	***
log10GenesPerUMI	Library	1	0.0106727	0.0106727	14.5547	0.000136314	0.000477098	***
nFeature_RNA	Technology	1	2.5615e+08	2.5615e+08	73.0021	1.33164e-17	1.55358e-17	***
nCount_RNA	Technology	1	3.65795e+06	3.65795e+06	0.016265	0.898518	0.898518	n.s.
percent.mt	Technology	1	70701.6	70701.6	1719.1	0	0	***
percent.rb	Technology	1	2.95281e+06	2.95281e+06	42960.9	0	0	***
percent.prot_coding	Technology	1	237092	237092	28813.6	0	0	***
percent.TFs	Technology	1	142857	142857	70153.9	0	0	***
log10GenesPerUMI	Technology	1	0.0937939	0.0937939	127.91	1.27772e-29	1.7888e-29	***
Figure S3G
.id	statistic	p.value	parameter	conf.int.lower	conf.int.upper	mean.diff	p_adj	p_adj_asterisk
mean_transcript_length	11.9263	9.28009e-33	71013.5	129.342	180.216	-154.779	1.85602e-32	***
mean_gene_GC_content	-6.43866	1.21274e-10	73575	-0.466715	-0.24888	0.357798	1.21274e-10	***
Figure S3H
.id	statistic	p.value	parameter	conf.int.lower	conf.int.upper	mean.diff	p_adj	p_adj_asterisk
protein_coding	-47.7549	0	4789.35	-1666.6	-1535.16	1600.88	0	***
lncRNA	-2.31739	0.0214759	203.714	-447.275	-36.0516	241.663	0.0214759	*
Figure S5F-I
.id	Effect	Df	Sum.Sq	Mean.Sq	F.value	Pr..F.	p_adj	p_adj_asterisk
sepp_predicted.celltype.score	Day	1	5.11731	5.11731	90.3442	2.31129e-21	2.31129e-21	***
atamian_predicted.celltype.score	Day	1	12.0084	12.0084	273.502	7.11001e-61	1.422e-60	***
sepp_predicted.celltype.score	Library	1	0.0115618	0.0115618	0.204118	0.651424	0.651424	n.s.
atamian_predicted.celltype.score	Library	1	0.00910305	0.00910305	0.207331	0.648874	0.651424	n.s.
sepp_predicted.celltype.score	Technology	1	268.461	268.461	4739.58	0	0	***
atamian_predicted.celltype.score	Technology	1	37.6369	37.6369	857.219	4.24154e-183	4.24154e-183	***
